# Supplementary material for: Design and evolution of the tetracycline repressor into sulfonylurea herbicide-responsive gene switches for field crops
Source: Nat Commun. 2026 Jun 8;17:7278. doi: 10.1038/s41467-026-73848-w (PMC13402354; doi:10.1038/s41467-026-73848-w)
Supplement: Supplementary file 4 — Supplementary Data 1 [file 41467_2026_73848_MOESM4_ESM.xlsx]

## Sheet: L1 library
Name	Sequence	Group	Direction
TetRL1-01	TATTGGCATGTAAAAAATAAGCGAGCTCTGCTCGACGCCTTA	1	Forward
TetRL1-02	GCCATTGAGATGAWGGATAGGCACCWGACTCACTTTTGCCCT	2
TetRL1-03	GCCATTGAGATGAWGGATAGGCACMATACTCACTTTTGCCCT
TetRL1-04	GCCATTGAGATGAWGGATAGGCACGCGACTCACTTTTGCCCT
TetRL1-05	GCCATTGAGATGGCGGATAGGCACCWGACTCACTTTTGCCCT
TetRL1-06	GCCATTGAGATGGCGGATAGGCACMATACTCACTTTTGCCCT
TetRL1-07	GCCATTGAGATGGCGGATAGGCACGCGACTCACTTTTGCCCT
TetRL1-08	GCCATTGAGATGCTGGATAGGCACCWGACTCACTTTTGCCCT
TetRL1-09	GCCATTGAGATGCTGGATAGGCACMATACTCACTTTTGCCCT
TetRL1-10	GCCATTGAGATGCTGGATAGGCACGCGACTCACTTTTGCCCT
TetRL1-11	TTAGAAGGGGAAAGCTGGCAAGATTTTTTACGTAATAACGCT	3
TetRL1-12	TTAGAAGGGGAAAGCTGGCAAGATTTTTTACGTAATDCTGCT
TetRL1-13	AAAAGTTWTAGATGTGCTTTACTAAGTCATCGCGATGGAGCA	4
TetRL1-14	AAAAGTTGGAGATGTGCTTTACTAAGTCATCGCGATGGAGCA
TetRL1-15	AAAAGTATGAGATGTGCTTTACTAAGTCATCGCGATGGAGCA
TetRL1-16	AAAGTANNKTTAGGTACAGCGNNKACAGAAAAACAGTATGAA	5
TetRL1-17	AAAGTANNKTTAGGTACASGCNNKACAGAAAAACAGTATGAA
TetRL1-18	ACTVNSGAAAATNNKTTAGCCTTTTTATGCCAACAAGGTTTT	6
TetRL1-19	TCACTAGAGAATGCATTATATGCANNSRCCGCTGTGNNKNNK	7
TetRL1-20	TCACTAGAGAATGCATTATATGCANNSMGCGCTGTGNNKNNK
TetRL1-21	TCACTAGAGAATGCATTATATGCANNSMAKGCTGTGNNKNNK
TetRL1-22	TTTACTTTAGGTTGCGTATTGNNKGATCAAGAGNNKCAAGTC	8
TetRL1-23	GCTAAAGAAGAAAGGGAAACACCTACTACTGATAGTATGCCG	9
TetRL1-24	CCATTATTACGACAAGCTNNKGAATTANNKGATCACCAAGGT	10
TetRL1-25	GCAGAGCCAGCCTTCTTATTCGGCCTTGAATTGATCATATGC	11
TetRL1-26	GGATTAGAAAAACAACTTAAATGTGAAAGTGGGTCTTAAGGC	12
TetRL1-27	CCTATCCWTCATCTCAATGGCTAAGGCGTCGAGCAGAGCTCG	13	Reverse
TetRL1-28	CCTATCCGCCATCTCAATGGCTAAGGCGTCGAGCAGAGCTCG
TetRL1-29	CCTATCCAGCATCTCAATGGCTAAGGCGTCGAGCAGAGCTCG
TetRL1-30	TTGCCAGCTTTCCCCTTCTAAAGGGCAAAAGTGAGTCWGGTG	14
TetRL1-31	TTGCCAGCTTTCCCCTTCTAAAGGGCAAAAGTGAGTATKGTG
TetRL1-32	TTGCCAGCTTTCCCCTTCTAAAGGGCAAAAGTGAGTCGCGTG
TetRL1-33	TAAAGCACATCTAWAACTTTTAGCGTTATTACGTAAAAAATC	15
TetRL1-34	TAAAGCACATCTCCAACTTTTAGCGTTATTACGTAAAAAATC
TetRL1-35	TAAAGCACATCTCATACTTTTAGCGTTATTACGTAAAAAATC
TetRL1-36	TAAAGCACATCTAWAACTTTTAGCAGHATTACGTAAAAAATC
TetRL1-37	TAAAGCACATCTCCAACTTTTAGCAGHATTACGTAAAAAATC
TetRL1-38	TAAAGCACATCTCATACTTTTAGCAGHATTACGTAAAAAATC
TetRL1-39	CGCTGTACCTAAMNNTACTTTTGCTCCATCGCGATGACTTAG	16
TetRL1-40	GCSTGTACCTAAMNNTACTTTTGCTCCATCGCGATGACTTAG
TetRL1-41	GGCTAAMNNATTTTCSNBAGTTTCATACTGTTTTTCTGTMNN	17
TetRL1-42	ATATAATGCATTCTCTAGTGAAAAACCTTGTTGGCATAAAAA	18
TetRL1-43	CAATACGCAACCTAAAGTAAAMNNMNNCACAGCGGYSNNTGC	19
TetRL1-44	CAATACGCAACCTAAAGTAAAMNNMNNCACAGCGCKSNNTGC
TetRL1-45	CAATACGCAACCTAAAGTAAAMNNMNNCACAGCMTKSNNTGC
TetRL1-46	TGTTTCCCTTTCTTCTTTAGCGACTTGMNNCTCTTGATCMNN	20
TetRL1-47	MNNAGCTTGTCGTAATAATGGCGGCATACTATCAGTAGTAGG	21
TetRL1-48	GAATAAGAAGGCTGGCTCTGCACCTTGGTGATCMNNTAATTC	22
TetRL1-49	TTTAAGTTGTTTTTCTAATCCGCATATGATCAATTCAAGGCC	23
TetRL1-50	GGGAACTTCGGCGCGCCTTAAGACCCACTTTCACA	24
