# Supplementary material for: Design and evolution of the tetracycline repressor into sulfonylurea herbicide-responsive gene switches for field crops
Source: Nat Commun. 2026 Jun 8;17:7278. doi: 10.1038/s41467-026-73848-w (PMC13402354; doi:10.1038/s41467-026-73848-w)
Supplement: Supplementary file 5 — Supplementary Data 2 [file 41467_2026_73848_MOESM5_ESM.txt]

>L1-9
MGSRLDKSKVINSALELLNEVGIEGLTTRKLAQKLGVEQPTLYWHVKNKRALLDALAIEMLDRHATHFCPLEGESWQDFLRNNAKSMRCALLSHRDGAKVCLGTGFTEKQYETAENSLAFLCQQGFSLENALYAMQAVCIFTLGCVLLDQELQVAKEERETPTTDSMPPLLRQALELKDHQGAEPAFLFGLELIICGLEKQLKCESGS
>L4-118
MGSRLDKSKVINSALELLNEVGIEGLTTRKLAQKLGVEQPTLYWHVKNKRALLDALAIEMLDRHATHFCPLEGESWQDFLRNNAKSMRCALLSHRDGAKVCLGTGFTEKQYETAENSLAFLCQQGFSLEHALYAMQAVGIFTLGCVLLDQELQVAKEERETPTTDSMPPLLRQALELKDHQGAEPAFLFGLELIICGLEKQLKCESGS
>L7-A11
MGSRLDKSKVINSALELLNEVGIEGLTTRKLAQKLGVEQPTLYWHVKNKRALLDAMAIEMLDRHATHYCPLEGESWQDFLRNNAKSMRCALLSHRDGAKVCLGTGFTEQQYETAENSLAFLCQQGFSLENALYAMQAVGIYTLGCVLLDQELQVAKEERETPTTDSMPPLVRQALELKDHQGAEPAFLFGLELIICGLEKQLKCESGS
>L7-D01
MGSRLDKSKVINSALELLNEVGIEGLTTRKLAQKLGVEQPTLYWHVKNKRALLDAMAIEMLDRHATHYCPLEGESWQDFLRNNAKSMRCALLSHRDGAKVCLGTGFTEQQYETAENSLAFLCQQGFSLEHAMYAMQAAGIYTLGCVLLDQELQVAKEERETPTTDSMPPLVRQALELKDHQGAEPAFLFGLELIICGLEKQLKCESGS
>L10-B07
MARLDKSKVINSALELLNEVGIEGLTTRKLAQKLGVEQPTLYWHVKNKRALLDAMAIEMLDRHAIHLLPLEGESWQDFLRNNAKSMRCALLSHRDGAKVCLGTGFTEQQYETAENRLAFLTQQGFSLENALYAWQAVGIYTLGCVLLDQELQVAKEERETPTTDSMPPLVRQALELKDHQGAEPAFLFGLELIIGGLEKQLKSESGS
>L10-B08
MARLDKSKVINSALELLNEVGIEGLTTRKLAQKLGVEQPTLYWHVKNKRALLDAMAIEMLDRHATHYLPLEGASWQDFLRNKAKSMRRALLSHRDGAKVCLGTGFTEQQYETAENSLAFLTQQGFSLENALYAMQAVGIYTLGCVLLNQELQVAKEERETPTTDSMPPLVRQALELKDHQGAEPAFLFGLELIIAGLEKQLKAESGS
>L11-C06
MARLDKSKVINSALELLNEVGIEGLTTRKLAQKLGVEQPTLYWHVKNKRALLDAMAIEMLDRHATHYSPLERESWQNFLRNNAKSMRNALLSHRDGAKVCLGTGFTEQQYETAENSLAFLTQQGFSLENALYAMQAVGIYTLGCVLLDQELQVAKEERETPTTDSMPPLVRQAVELKDHQGAEPAFLFGLELIIAGLEKQLKCESGS
>L12-11
MGSRLDKSKVINSALELLNEVGIEGLTTRKLAQKLGVEQPTLYWHVKNKRALLDAMAFEMLDPHAIHYLPLEGESWQNFLRNHAKSMRNALLSHRDGAKVCLGTGFTEQQYETAENRLAFLTQQGFSLENALYAWQAVGIYTLGCVLLDQELQVAKEERETPTTDSMPPLVRQAWELKDHQGAEPAFLFGLELIISGLEKQLKAESGS
>L13-9
MGSRLDKSKVINSALELLNEVGIEGLTTRKLAQKLGVEQPTLYWHVKNKRALLDAMAIEMLDRHATHYCPLEGESWQDFLRNKAKSMRNALLSHRDGAKVALGTGFTEQQYETMENSLAFLTQQGFSLENALYAFQAVGIYTLGCVLLDQELQVAKEERETPTTDSMPPLVRQAYELKDHQGAEPAFLFGLELIICGLEKQLKAESGS
>L13-23
MARLDKSKVINSALELLNEVGIEGLTTRKLAQKLGVEQPTLYWHVKNKRALLDAMAIEMFDRHATHYCPLEGESWQDFLRNKAKSMRNALLSHRDGAKVALGTGFTEQQYETAENCLAFLTQQGFSLENALYAFQAVGIYTLGCVLLDQELQVAKEERETPTTDSMPPLVRQAYELKDHQGAEPAFLFGLELIICGLEKQLKCESGS
>L15-20
MARLDKSKVINSALELLNEVGIEGLTTRKLAQKLGVEQPTLYWHVKNKRALLDAMAIEMLDPHKIHYLPLEGESWQDFLRNRAKSMRNALLSHRDGAKVCLGTGFTERQYETAENTLAFLTQQGFSLENALYAFQAVGIYTLGCVLLDQELQVAKEERETPTTDSMPPLVRQAYELADHQGAEPAFLFGLELIISGLEKQLKAESGS
>L2-14
MGSRLDKSKVINSALELLNEVGIEGLTTRKLAQKLGVEQPTLYWHVKNKRALLDALAIEMMDRHATHFCPLEGESWQDFLRNNAKSMRCALLSHRDGAKVCLGTRWTEKQYETAENMLAFLCQQGFSLENALYAVSAVRVFTLGCVLFDQESQVAKEERETPTTASMPPLLRQALELKDHQGAEPAFLFGLELIICGLEKQLKCESGS
>L2-18
MGSRLDKSKVINSALELLNEVGIEGLTTRKLAQKLGVEQPTLYWHVKNKRALLDALAIEMMDRHQTHFCPLEGESWQDFLRNTAKSMRCALLSHRDGAKVWLGTRWTEKQYETAENQLAFLCQQGFSLENALYAMSAVRNFTLGCVLFDQELQVAKEERETPTTASMPPLLRQAWELKDHQGAEPAFLFGLELIICGLEKQLKCESGS
>L6-1B03
MGSRLDKSKVINSALELLNEVGIEGLTTRKLAQKLGVEQPTLYWHVKNKRALLDALAIEMMDRHATHICPLEGESWQDFLRNNAKSMRCALLSHRDGAKVCLGTRWTEQQYEAAENMLAFLCQQGFSLENALYAVSAVRVFTLGCVLFDQESQVAKEERETPTTASMPPLLRQAWELKDHQGAEPAFLFGLELIICGLEKQLKCESGS
>L6-4D10
MGSRLDKSKVINSALELLNEVGIEGLTTRKLAQKLGVEQPTLYWHVKNKRALLDALAIEMMDRHQTHYCPLEGESWQDFLRNNAKSMRCALLSHRDGAKVCLGTRWTEKQYESAENMLAFLCQQGFSLENALYAVSAVRVFTLGCVLFDQESQVAKEERETPTTASMPPLLRQAWELKDHQGAEPAFLFGLELIICGLEKQLKCESGS
>L8-3F01
MARLDKSKVINSALELLNEVGIEGLTTRKLAQKLGVEQPTLYWHVKNKRALLDALAIEMMDRHQTHYLPLEGESWQDFLRNNAKSCRRALLSHRDGAKVCLGTRWTEQQYETAENMLAFLTQQGFSLENALYAVSAVRVFTLGAVLFDQESQVAKEERETPTTDSMPPLLRQAWELKDHQGAEPAFLFGLELIIAGLEKQLKRESGS
>CsL3-B11
MARLDKSKVINSALELLNEVGIEGLTTRKLAQKLGVEQPTLYWHVKNKRALLDALAIEMMDRHQTHYLPLEGESWQDFLRNFAKSMRRALLSHRDGAKVALGTRWTEQQYETAENMLAFLTQQGFSLENALYATSAVRVFTLGAVLLDQEQQVAKEERETPTTDSMPPLLRQAWELKDHQGAEPAFLFGLELIIAGLEKQLKRESGS
>CsL3-B9
MARLDKSKVINSALELLNEVGIEGLTTRKLAQKLGVEQPTLYWHVKNKRALLDALAIEMMDRHQTHYLPLEGESWQDFLRNYAKSMRRALLSHRDGAKVSLGTRWTEQQYETAENMLAFLTQQGFSLENALYATSAVRVFTLGAVLQDQEGQVAKEERETPTTDSMPPLLRQAWELKDHQGAEPAFLFGLELIIAGLEKQLKRESGS
>CsL3-C12
MARLDKSKVINSALELLNEVGIEGLTTRKLAQKLGVEQPTLYWHVKNKRALLDALAIEMHDRHGTHYLPLEGESWQDFLRNFAKSMRRALLSHRDGAKVSLGTRWTEQQYETAENMLAFLTQQGFSLENALYATSAVRVFTLGAVLLDQEQQVAKEERETPTTDSMPPLLRQAWELKDHQGAEPAFLFGLELIIAGLEKQL
>CsL4.2-15
MARLDKSKVINSALELLNEVGIEGLTTRKLAQKLGVEQPTLYWHVKNKRALLDALAIEMHDRHQTHYLPLEGESWQDFLRNFAKSMRRALLSHRDGAKVSLGTRWTEQQYETAENMLAFLTQQGFSLENALYATDAVRVFTLGAVLLDQEQQVAKEERETPTTDSMPPLLRQAWELKVHQGAEPAFLFGLELIIAGLEKQLKRESGS
>CsL4.2-20
MARLDKSKVINSALELLNEVGIEGLTTRKLAQKLGVEQPTLYWHVKNKRALLDALAIEMHDRHQTHYLPLEGESWQDFLRNFAKSMRLALLSHRDGAKVSLGTRWTEQQYETAENMLAFLTQQGFSLENALYATDAVRVFTLGAVLLDQEQQVAKEERETPTPDSMPPLLRQAWELKVHQGAEPAFLFGLELIIAGLEKQLKRESGS
