# Supplementary material for: Design and evolution of the tetracycline repressor into sulfonylurea herbicide-responsive gene switches for field crops
Source: Nat Commun. 2026 Jun 8;17:7278. doi: 10.1038/s41467-026-73848-w (PMC13402354; doi:10.1038/s41467-026-73848-w)
Supplement: Supplementary file 6 — Supplementary Data 3 [file 41467_2026_73848_MOESM6_ESM.xlsx]

## Sheet: L4 library
Name	Sequence	Group	Direction
TetRL4:01	TATTGGCATGTAAAAAATAAGCGAGCTCTGWTGGACGCCWTG	1	Forward
TetRL4:02	TATTGGCATGTAAAGAATAAGVGCGCTCTGWTGGACGCCWTG
TetRL4:03	GCCATTGAGATGCTCGATARACACGCCACTCACTTTTGCCYC	2
TetRL4:04	GCCATTGAGATGCTCGATGAKCACGCCACTCACTTTTGCCYC
TetRL4:05	TTAGAAGGGGMWAGCTGGCAAGATTTTBTTCGTAATAACGCA	3
TetRL4:06	TTAGAAGGGGMWAGCTGGCAAGATTTTBTTCGTAATAACART
TetRL4:07	TTAGAAGGGGMWAGCTGGAGGGATTTTBTTCGTAATAACGCA
TetRL4:08	TTAGAAGGGGMWAGCTGGAGGGATTTTBTTCGTAATAACART
TetRL4:09	TTAGAAGGGGMWAGCTGGGMTGATTTTBTTCGTAATAACGCA
TetRL4:10	TTAGAAGGGGMWAGCTGGGMTGATTTTBTTCGTAATAACART
TetRL4:11	AAAARTATGAGAHGTGCTTTACTAAGTYACCGCGATGSAGCA	4
TetRL4:12	AAAGSAATGAGAHGTGCTTTACTAAGTYACCGCGATGSAGCA
TetRL4:13	ARAGTATGCTCCRGGACAGGATTTACAGAAAAACAAKTTGAA	5
TetRL4:14	ARAGTATGCTCCRGGACAGGATTTACAGAAAAACAATACGAA
TetRL4:15	ARAGTATGCTCCRGGACAGGATTTACAGAAAAAMATKTTGAA
TetRL4:16	ARAGTATGCTCCRGGACAGGATTTACAGAAAAAMATTACGAA
TetRL4:17	ARAGTATGCMTCRGGACAGGATTTACAGAAAAACAAKTTGAA
TetRL4:18	ARAGTATGCMTCRGGACAGGATTTACAGAAAAACAATACGAA
TetRL4:19	ARAGTATGCMTCRGGACAGGATTTACAGAAAAAMATKTTGAA
TetRL4:20	ARAGTATGCMTCRGGACAGGATTTACAGAAAAAMATTACGAA
TetRL4:21	ACTGCTGAMAATTCAVTTGCCTTTMTGTGCCAACAAGGTTTK	6
TetRL4:22	ACTGCTGAMAATTCAVTTGCCTTTTACTGCCAACAAGGTTTK
TetRL4:23	ACTGCTAGGAATTCAVTTGCCTTTMTGTGCCAACAAGGTTTK
TetRL4:24	ACTGCTAGGAATTCAVTTGCCTTTTACTGCCAACAAGGTTTK
TetRL4:25	TCACTAGAGVACGSATTATATGCAATGCAAGCTGCATGTATT	7
TetRL4:26	TCACTAGAGVACGSATTATATGCAATGCAAGCTVTCTGTATT
TetRL4:27	TCACTAGAGSAAGSATTATATGCAATGCAAGCTGCATGTATT
TetRL4:28	TCACTAGAGSAAGSATTATATGCAATGCAAGCTVTCTGTATT
TetRL4:29	TWCACTTTAGGTTGCGYATTGCTCGATCAAGAGTTGCAAGTC	8
TetRL4:30	TWCACTTTAGGTTGCGYATTGCTCGATCGTGAGTTGCAAGTC
TetRL4:31	GCTAAAGAAGAAAGGGAAACACCTCAAACTGATAGTATGYCT	9
TetRL4:32	GCTAAAGAAGAAAGGGAAACACCTACTACTGATAGTATGYCT
TetRL4:33	CCATTAWTKCGACAAGCTTTGAATTTAAAGGATCACCAARGC	10
TetRL4:34	CCATTAWTKCGACAAGCTTTGGAWTTAAAGGATCACCAARGC
TetRL4:35	GCAGRWCCAGCCTTCTTATTCGKGVTTGAATTGVTKATATGC	11
TetRL4:36	GGAHTTGAAAAACAACTTAAATGTGAAAGTGGGTCTTAA	12
TetRL4:37	GGAGCTGAAAAACAACTTAAATGTGAAAGTGGGTCTTAA
TetRL4:38	TYTATCGAGCATCTCAATGGCCAWGGCGTCCAWCAGAGCTCG	13	Reverse
TetRL4:39	MTCATCGAGCATCTCAATGGCCAWGGCGTCCAWCAGAGCTCG
TetRL4:40	TYTATCGAGCATCTCAATGGCCAWGGCGTCCAWCAGAGCGCB
TetRL4:41	MTCATCGAGCATCTCAATGGCCAWGGCGTCCAWCAGAGCGCB
TetRL4:42	TTGCCAGCTWKCCCCTTCTAAGRGGCAAAAGTGAGTGGCGTG	14
TetRL4:43	CCTCCAGCTWKCCCCTTCTAAGRGGCAAAAGTGAGTGGCGTG
TetRL4:44	AKCCCAGCTWKCCCCTTCTAAGRGGCAAAAGTGAGTGGCGTG
TetRL4:45	TAAAGCACDTCTCATAYTTTTTGCGTTATTACGAAVAAAATC	15
TetRL4:46	TAAAGCACDTCTCATTSCTTTTGCGTTATTACGAAVAAAATC
TetRL4:47	TAAAGCACDTCTCATAYTTTTAYTGTTATTACGAAVAAAATC
TetRL4:48	TAAAGCACDTCTCATTSCTTTAYTGTTATTACGAAVAAAATC
TetRL4:49	TCCTGTCCYGGAGCATACTYTTGCTSCATCGCGGTRACTTAG	16
TetRL4:50	TCCTGTCCYGAKGCATACTYTTGCTSCATCGCGGTRACTTAG
TetRL4:51	GGCAABTGAATTKTCAGCAGTTTCAAMTTGTTTTTCTGTAAA	17
TetRL4:52	GGCAABTGAATTCCTAGCAGTTTCAAMTTGTTTTTCTGTAAA
TetRL4:53	GGCAABTGAATTKTCAGCAGTTTCGTATTGTTTTTCTGTAAA
TetRL4:54	GGCAABTGAATTCCTAGCAGTTTCGTATTGTTTTTCTGTAAA
TetRL4:55	GGCAABTGAATTKTCAGCAGTTTCAAMATKTTTTTCTGTAAA
TetRL4:56	GGCAABTGAATTCCTAGCAGTTTCAAMATKTTTTTCTGTAAA
TetRL4:57	GGCAABTGAATTKTCAGCAGTTTCGTAATKTTTTTCTGTAAA
TetRL4:58	GGCAABTGAATTCCTAGCAGTTTCGTAATKTTTTTCTGTAAA
TetRL4:59	ATATAATSCGTBCTCTAGTGAMAAACCTTGTTGGCACAKAAA	18
TetRL4:60	ATATAATSCTTSCTCTAGTGAMAAACCTTGTTGGCACAKAAA
TetRL4:61	ATATAATSCGTBCTCTAGTGAMAAACCTTGTTGGCAGTAAAA
TetRL4:62	ATATAATSCTTSCTCTAGTGAMAAACCTTGTTGGCAGTAAAA
TetRL4:63	CAATRCGCAACCTAAAGTGWAAATACATGCAGCTTGCATTGC	19
TetRL4:64	CAATRCGCAACCTAAAGTGWAAATACAGABAGCTTGCATTGC
TetRL4:65	TGTTTCCCTTTCTTCTTTAGCGACTTGCAACTCTTGATCGAG	20
TetRL4:66	TGTTTCCCTTTCTTCTTTAGCGACTTGCAACTCACGATCGAG
TetRL4:67	CAAAGCTTGTCGMAWTAATGGAGRCATACTATCAGTTTGAGG	21
TetRL4:68	CAAAGCTTGTCGMAWTAATGGAGRCATACTATCAGTAGTAGG
TetRL4:69	GAATAAGAAGGCTGGWYCTGCGCYTTGGTGATCCTTTAAATT	22
TetRL4:70	GAATAAGAAGGCTGGWYCTGCGCYTTGGTGATCCTTTAAWTC
TetRL4:71	TTTAAGTTGTTTTTCAADTCCGCATATMABCAATTCAABCMC	23
TetRL4:72	TTTAAGTTGTTTTTCAGCTCCGCATATMABCAATTCAABCMC
TetRL1:50	GGGAACTTCGGCGCGCCTTAAGACCCACTTTCACA	24
