# Supplementary material for: Design and evolution of the tetracycline repressor into sulfonylurea herbicide-responsive gene switches for field crops
Source: Nat Commun. 2026 Jun 8;17:7278. doi: 10.1038/s41467-026-73848-w (PMC13402354; doi:10.1038/s41467-026-73848-w)
Supplement: Supplementary file 7 — Supplementary Data 4 [file 41467_2026_73848_MOESM7_ESM.xlsx]

## Sheet: Parental clone L1-9
Name	Sequence	Group	Direction
SU:TetR-09-01	TATTGGCATGTAAAGAATAAGCGTGCTCTGTTGGACGCCCTG	1	Forward
SU:TetR-09-02	GCCATTGAGATGCTCGATCGTCACGCCACTCACTTTTGCCCT	2
SU:TetR-09-03	TTAGAAGGGGAAAGCTGGCAAGATTTTCTCCGTAATAATGCA	3
SU:TetR-09-04	AAATCAATGAGATGCGCTTTACTAAGTCATCGCGATGGGGCA	4
SU:TetR-09-05	AAGGTATGTCTTGGTACAGGATTCACAGAAAAACAGTACGAA	5
SU:TetR-09-06	ACTGCTGAAAATAGTTTGGCCTTTCTGTGCCAACAAGGTTTC	6
SU:TetR-09-07	TCACTAGAGAATGCTTTATATGCAATGCAAGCTGTCTGTATC	7
SU:TetR-09-08	TTCACTTTAGGTTGCGTTTTGCTGGATCAAGAGCTCCAAGTC	8
SU:TetR-09-09	GCTAAAGAAGAAAGGGAAACACCTACTACTGATAGTATGCCC	9
SU:TetR-09-10	CCATTATTGCGACAAGCTTTGGAATTAAAAGATCACCAAGGG	10
SU:TetR-09-11	GCAGAGCCAGCCTTCTTATTCGGATTGGAATTGATAATATGC	11
SU:TetR-09-12	GGATTGGAAAAACAACTTAAATGTGAAAGTGGGTCTTAA	12
SU:TetR-09-13	ACGATCGAGCATCTCAATGGCCAGGGCGTCCAACAGAGCACG	13	Reverse
SU:TetR-09-14	TTGCCAGCTTTCCCCTTCTAAAGGGCAAAAGTGAGTGGCGTG	14
SU:TetR-09-15	TAAAGCGCATCTCATTGATTTTGCATTATTACGGAGAAAATC	15
SU:TetR-09-16	TCCTGTACCAAGACATACCTTTGCCCCATCGCGATGACTTAG	16
SU:TetR-09-17	GGCCAAACTATTTTCAGCAGTTTCGTACTGTTTTTCTGTGAA	17
SU:TetR-09-18	ATATAAAGCATTCTCTAGTGAGAAACCTTGTTGGCACAGAAA	18
SU:TetR-09-19	CAAAACGCAACCTAAAGTGAAGATACAGACAGCTTGCATTGC	19
SU:TetR-09-20	TGTTTCCCTTTCTTCTTTAGCGACTTGGAGCTCTTGATCCAG	20
SU:TetR-09-21	CAAAGCTTGTCGCAATAATGGGGGCATACTATCAGTAGTAGG	21
SU:TetR-09-22	GAATAAGAAGGCTGGCTCTGCCCCTTGGTGATCTTTTAATTC	22
SU:TetR-09-23	TTTAAGTTGTTTTTCCAATCCGCATATTATCAATTCCAATCC	23
SU:TetR-09-24	GGGAACTTCGGCGCGCCTTAAGACCCACTTTCACA	24
