# Supplementary material for: Design and evolution of the tetracycline repressor into sulfonylurea herbicide-responsive gene switches for field crops
Source: Nat Commun. 2026 Jun 8;17:7278. doi: 10.1038/s41467-026-73848-w (PMC13402354; doi:10.1038/s41467-026-73848-w)
Supplement: Supplementary file 8 — Supplementary Data 5 [file 41467_2026_73848_MOESM8_ESM.xlsx]

## Sheet: L7 library
Name	Sequence	Group	Direction
TetRL7-01	TATTGGCATGTAAAAAATAAGCGAGCTCTGCTCGACGCAWTG	1	Forward
TetRL7-02	GCCATTGAGATGCTGGATAGGCACGCGACTCACDTSTGCCCT	2
TetRL7-03	GCCATTGAGATGCTGGATAGGCACGCGACTCACTATTGCCCT
TetRL7-04	TTAGAAGGGGAAAGCTGGCAAGATTTTTTACGTAATAACGCT	3
TetRL7-05	AAAAGTATGAGATGTGCTTTACTAAGTCATCGCGATGGAGCA	4
TetRL7-06	AAAGTATGTTTAGGTACAGGCTTTACAGAAMAGMTGTATGAA	5
TetRL7-07	AAAGTATGTTTAGGTACAGGCTTTACAGAAMAGCAMTATGAA
TetRL7-08	RSTGCCGAAAATAGTMTGGCCTTTTTATGCCAACAAGGTTTT	6
TetRL7-09	TCACTAGAGMACGCAMTGTATGCAATGCAGGCTGYTKGTATT	7
TetRL7-10	TWTACTTTAGGTTGCGTATTGTTGGATCAAGAGCTTCAAGTC	8
TetRL7-11	GCTAAAGAAGAAAGGGAAACACCTACTACTGATAGTATGCCG	9
TetRL7-12	CCATTAGCTCGACAAGBTCTGGAATTAAAGGATCACCAAGGT	10
TetRL7-13	CCATTASTCCGACAAGBTCTGGAATTAAAGGATCACCAAGGT
TetRL7-14	GCAGAGCCAGCCTTCTTATTCGGCCTTGAATTGATCATATGC	11
TetRL7-15	GGATTAGAAAAACAACTTAAATGTGAAAGTGGGTCTTAA	12
TetRL7-16	CCTATCCAGCATCTCAATGGCCAWTGCGTCGAGCAGAGCTCG	13	Reverse
TetRL7-17	TTGCCAGCTTTCCCCTTCTAAAGGGCASAHGTGAGTCGCGTG	14
TetRL7-18	TTGCCAGCTTTCCCCTTCTAAAGGGCAATAGTGAGTCGCGTG
TetRL7-19	TAAAGCACATCTCATACTTTTAGCGTTATTACGTAAAAAATC	15
TetRL7-20	GCCTGTACCTAAACATACTTTTGCTCCATCGCGATGACTTAG	16
TetRL7-21	GGCCAKACTATTTTCGGCASYTTCATACAKCTKTTCTGTAAA	17
TetRL7-22	GGCCAKACTATTTTCGGCASYTTCATAKTGCTKTTCTGTAAA
TetRL7-23	ATACAKTGCGTKCTCTAGTGAAAAACCTTGTTGGCATAAAAA	18
TetRL7-24	CAATACGCAACCTAAAGTAWAAATACMARCAGCCTGCATTGC	19
TetRL7-25	TGTTTCCCTTTCTTCTTTAGCGACTTGAAGCTCTTGATCCAA	20
TetRL7-26	CAGAVCTTGTCGAGCTAATGGCGGCATACTATCAGTAGTAGG	21
TetRL7-27	CAGAVCTTGTCGGASTAATGGCGGCATACTATCAGTAGTAGG
TetRL7-28	GAATAAGAAGGCTGGCTCTGCACCTTGGTGATCCTTTAATTC	22
TetRL7-29	TTTAAGTTGTTTTTCTAATCCGCATATGATCAATTCAAGGCC	23
TetRL7-30	GGGAACTTCGGCGCGCCTTAAGACCCACTTTCACA	24
