# Supplementary material for: Design and evolution of the tetracycline repressor into sulfonylurea herbicide-responsive gene switches for field crops
Source: Nat Commun. 2026 Jun 8;17:7278. doi: 10.1038/s41467-026-73848-w (PMC13402354; doi:10.1038/s41467-026-73848-w)
Supplement: Supplementary file 9 — Supplementary Data 6 [file 41467_2026_73848_MOESM9_ESM.xlsx]

## Sheet: L7-A11 SSM
Name	Sequence	Direction
A11:60NNKT	CTATGGCCATTGAGATGNNKGATAGGCACGCTACC	F
A11:60NNKB	GGTAGCGTGCCTATCMNNCATCTCAATGGCCATAG	R
A11:64NNKT	GATGCTCGATAGGCACNNKACCCACTACTGCCCT	F
A11:64NNKB	AGGGCAGTAGTGGGTMNNGTGCCTATCGAGCATC	R
A11:82NNKT	GACTTCTTGAGGAACNNKGCTAAGTCCATGAGATG	F
A11:82NNKB	CATCTCATGGACTTAGCMNNGTTCCTCAAGAAGTC	R
A11:86NNKT	GAACAACGCTAAGTCCNNKAGATGTGCTTTGCTC	F
A11:86NNKB	GAGCAAAGCACATCTMNNGGACTTAGCGTTGTTC	R
A11:100NNKT	GATGGAGCCAAGGTCNNKCTAGGTACGGGCTTC	F
A11:100NNKB	GAAGCCCGTACCTAGMNNGACCTTGGCTCCATC	R
A11:104NNKT	GTCTGTCTAGGTACGNNKTTCACGGAGCAACAG	F
A11:104NNKB	CTGTTGCTCCGTGAAMNNCGTACCTAGACAGAC	R
A11:105NNKT	CTGTCTAGGTACGGGCNNKACGGAGCAACAGTATG	F
A11:105NNKB	CATACTGTTGCTCCGTMNNGCCCGTACCTAGACAG	R
A11:113NNKT	CAACAGTATGAAACTNNKGAGAACAGCCTTGCC	F
A11:113NNKB	GGCAAGGCTGTTCTCMNNAGTTTCATACTGTTG	R
A11:116NNKT	GAAACTGCTGAGAACNNKCTTGCCTTCCTGTGC	F
A11:116NNKB	GCACAGGAAGGCAAGMNNGTTCTCAGCAGTTTC	R
A11:134NNKT	GAACGCCCTCTACGCANNKCAAGCTGTTGGGATC	F
A11:134NNKB	GATCCCAACAGCTTGMNNTGCGTAGAGGGCGTTC	R
A11:135NNKT	GCCCTCTACGCAATGNNKGCTGTTGGGATCTAC	F
A11:135NNKB	GTAGATCCCAACAGCMNNCATTGCGTAGAGGGC	R
A11:138NNKT	GCAATGCAAGCTGTTNNKATCTACACTCTGGGTTG	F
A11:138NNKB	CAACCCAGAGTGTAGATMNNAACAGCTTGCATTGC	R
A11:139NNKT	CAATGCAAGCTGTTGGGNNKTACACTCTGGGTTGCG	F
A11:139NNKB	CGCAACCCAGAGTGTAMNNCCCAACAGCTTGCATTG	R
A11:147NNKT	CTGGGTTGCGTCTTGNNKGATCAAGAGCTGCAAG	F
A11:147NNKB	CTTGCAGCTCTTGATCMNNCAAGACGCAACCCAG	R
A11:151NNKT	CTTGCTGGATCAAGAGNNKCAAGTCGCTAAGGAG	F
A11:151NNKB	CTCCTTAGCGACTTGMNNCTCTTGATCCAGCAAG	R
A11:174NNKT	CTGGTTCGACAAGCTNNKGAACTCAAGGATCAC	F
A11:174NNKB	GTGATCCTTGAGTTCMNNAGCTTGTCGAACCAG	R
A11:177NNKT	CAAGCTCTGGAACTCNNKGATCACCAAGGTGCAG	F
A11:177NNKB	CTGCACCTTGGTGATCMNNGAGTTCCAGAGCTTG	R
