# Supplementary material for: Design and evolution of the tetracycline repressor into sulfonylurea herbicide-responsive gene switches for field crops
Source: Nat Commun. 2026 Jun 8;17:7278. doi: 10.1038/s41467-026-73848-w (PMC13402354; doi:10.1038/s41467-026-73848-w)
Supplement: Supplementary file 10 — Supplementary Data 7 [file 41467_2026_73848_MOESM10_ESM.xlsx]

## Sheet: L10 library
Name	Sequence	Group	Direction
L10:1	TGGCACGTCAAGAACAAGCGAGCTCTGCTAGACGCTATGGCC	1	Forward
L10:2	ATCGAGATGCTCGATCSCCACGCTATACACTWCTTACYCTTG	2
L10:3	TTCGAGATGCTCGATCSCCACGCTATACACTWCTTACYCTTG
L10:4	ATCGAGATGCTCGATCSCCACGCTATACACTWCWGTCYCTTG
L10:5	TTCGAGATGCTCGATCSCCACGCTATACACTWCWGTCYCTTG
L10:6	ATCGAGATGCTCGATCSCCACGCTATACACTTGTTACYCTTG
L10:7	TTCGAGATGCTCGATCSCCACGCTATACACTTGTTACYCTTG
L10:8	ATCGAGATGCTCGATCSCCACGCTATACACTTGWGTCYCTTG
L10:9	TTCGAGATGCTCGATCSCCACGCTATACACTTGWGTCYCTTG
L10:10	ATCGAGATGCTCGATCSCCACGCTMCCCACTWCTTACYCTTG
L10:11	TTCGAGATGCTCGATCSCCACGCTMCCCACTWCTTACYCTTG
L10:12	ATCGAGATGCTCGATCSCCACGCTMCCCACTWCWGTCYCTTG
L10:13	TTCGAGATGCTCGATCSCCACGCTMCCCACTWCWGTCYCTTG
L10:14	ATCGAGATGCTCGATCSCCACGCTMCCCACTTGTTACYCTTG
L10:15	TTCGAGATGCTCGATCSCCACGCTMCCCACTTGTTACYCTTG
L10:16	ATCGAGATGCTCGATCSCCACGCTMCCCACTTGWGTCYCTTG
L10:17	TTCGAGATGCTCGATCSCCACGCTMCCCACTTGWGTCYCTTG
L10:18	GAAGGGGMAAGCTGGCAAGACTTCTTGAGGAACAAMGCTAAG	3
L10:19	TCCATGAGAAACGCTTTGCTCAGTCACCGTGATGGAGCCAAG	4
L10:20	TCCATGAGAYGTGCTTTGCTCAGTCACCGTGATGGAGCCAAG
L10:21	GCGTGTCTAGGTACGGGCTTMACGGAGCAAAACTATGAAACT	5
L10:22	GTGTGTCTAGGTACGGGCTTMACGGAGCAAAACTATGAAACT
L10:23	GCGTGTCTAGGTACGGGCTTMACGGAGCAACAATATGAAACT
L10:24	GTGTGTCTAGGTACGGGCTTMACGGAGCAACAATATGAAACT
L10:25	ACGGAGAACMGCCTTGCCTTCCTGTGTCAACAAGGTTTCTCC	6
L10:26	GCGGAGAACMGCCTTGCCTTCCTGTGTCAACAAGGTTTCTCC
L10:27	ACGGAGAACMGCCTTGCCTTCCTGACGCAACAAGGTTTCTCC
L10:28	GCGGAGAACMGCCTTGCCTTCCTGACGCAACAAGGTTTCTCC
L10:29	CTTGAGAACGCCCTCTACGCATGGCAAGACSTGGGGATCTAC	7
L10:30	CTTGAGAACGCCCTCTACGCATGGCAAKCASTGGGGATCTAC
L10:31	CTTGAGAACGCCCTCTACGCAATGCAAGACSTGGGGATCTAC
L10:32	CTTGAGAACGCCCTCTACGCAATGCAAKCASTGGGGATCTAC
L10:33	ACTCTGGGTTGSGYGTTGCTGGATCAAGAGCTGCAAGTCGCT	8
L10:34	ACTCTGGGTKCGGYGTTGCTGGATCAAGAGCTGCAAGTCGCT
L10:35	AAGGAGGAGAGGGAAACACCTACTACTGATAGTAWGCCGCCA	9
L10:36	CTGRTACGACAAGCTCTGAACCTCAAGGATCACCAAGGTGCA	10
L10:37	CTGRTACGACAAGCTCTGGAACTCAAGGATCACCAAGGTGCA
L10:38	GAGCYCGCCTTCCTGTTCGGCCTTGAACTGATCATAGCTGGA	11
L10:39	GAGCYCGCCTTCCTGTTCGGCCTTGAACTGATCATAHGCGGA
L10:40	TTGGAGAAGCAGCTGAAGGCTGAAAGTGGGTCTTAATGATAG	12
L10:41	TTGGAGAAGCAGCTGAAGHGTGAAAGTGGGTCTTAATGATAG
L10:42	GTGGSGATCGAGCATCTCGAWGGCCATAGCGTCTAGCAGAGC	13	Reverse
L10:43	GTCTTGCCAGCTTKCCCCTTCCAAGRGTAAGWAGTGTATAGC	14
L10:44	GTCTTGCCAGCTTKCCCCTTCCAAGRGACWGWAGTGTATAGC
L10:45	GTCTTGCCAGCTTKCCCCTTCCAAGRGTAACAAGTGTATAGC
L10:46	GTCTTGCCAGCTTKCCCCTTCCAAGRGACWCAAGTGTATAGC
L10:47	GTCTTGCCAGCTTKCCCCTTCCAAGRGTAAGWAGTGGGKAGC
L10:48	GTCTTGCCAGCTTKCCCCTTCCAAGRGACWGWAGTGGGKAGC
L10:49	GTCTTGCCAGCTTKCCCCTTCCAAGRGTAACAAGTGGGKAGC
L10:50	GTCTTGCCAGCTTKCCCCTTCCAAGRGACWCAAGTGGGKAGC
L10:51	GAGCAAAGCGTTTCTCATGGACTTAGCKTTGTTCCTCAAGAA	15
L10:52	GAGCAAAGCACRTCTCATGGACTTAGCKTTGTTCCTCAAGAA
L10:53	GAAGCCCGTACCTAGACACRCCTTGGCTCCATCACGGTGACT	16
L10:54	TAAGCCCGTACCTAGACACRCCTTGGCTCCATCACGGTGACT
L10:55	GAAGGCAAGGCKGTTCTCCGYAGTTTCATAGTTTTGCTCCGT	17
L10:56	GAAGGCAAGGCKGTTCTCCGYAGTTTCATATTGTTGCTCCGT
L10:57	TGCGTAGAGGGCGTTCTCAAGGGAGAAACCTTGTTGACACAG	18
L10:58	TGCGTAGAGGGCGTTCTCAAGGGAGAAACCTTGTTGCGTCAG
L10:59	CAGCAACRCSCAACCCAGAGTGTAGATCCCCASGTCTTGCCA	19
L10:60	CAGCAACRCCGMACCCAGAGTGTAGATCCCCASGTCTTGCCA
L10:61	CAGCAACRCSCAACCCAGAGTGTAGATCCCCASTGMTTGCCA
L10:62	CAGCAACRCCGMACCCAGAGTGTAGATCCCCASTGMTTGCCA
L10:63	CAGCAACRCSCAACCCAGAGTGTAGATCCCCASGTCTTGCAT
L10:64	CAGCAACRCCGMACCCAGAGTGTAGATCCCCASGTCTTGCAT
L10:65	CAGCAACRCSCAACCCAGAGTGTAGATCCCCASTGMTTGCAT
L10:66	CAGCAACRCCGMACCCAGAGTGTAGATCCCCASTGMTTGCAT
L10:67	AGGTGTTTCCCTCTCCTCCTTAGCGACTTGCAGCTCTTGATC	20
L10:68	GTTCAGAGCTTGTCGTAYCAGTGGCGGCWTACTATCAGTAGT	21
L10:69	TTCCAGAGCTTGTCGTAYCAGTGGCGGCWTACTATCAGTAGT
L10:70	GCCGAACAGGAAGGCGRGCTCTGCACCTTGGTGATCCTTGAG	22
L10:71	AGCCTTCAGCTGCTTCTCCAATCCAGCTATGATCAGTTCAAG	23
L10:72	ACGCTTCAGCTGCTTCTCCAATCCAGCTATGATCAGTTCAAG
L10:73	ACTCTTCAGCTGCTTCTCCAATCCAGCTATGATCAGTTCAAG
L10:74	ACACTTCAGCTGCTTCTCCAATCCAGCTATGATCAGTTCAAG
L10:75	AGCCTTCAGCTGCTTCTCCAATCCGCDTATGATCAGTTCAAG
L10:76	ACGCTTCAGCTGCTTCTCCAATCCGCDTATGATCAGTTCAAG
L10:77	ACTCTTCAGCTGCTTCTCCAATCCGCDTATGATCAGTTCAAG
L10:78	ACACTTCAGCTGCTTCTCCAATCCGCDTATGATCAGTTCAAG
L10:79	GCGCCAAGGTACCTTCTGCAGCTATCATTAAGACCCACTTTC	24
