# Supplementary material for: Design and evolution of the tetracycline repressor into sulfonylurea herbicide-responsive gene switches for field crops
Source: Nat Commun. 2026 Jun 8;17:7278. doi: 10.1038/s41467-026-73848-w (PMC13402354; doi:10.1038/s41467-026-73848-w)
Supplement: Supplementary file 11 — Supplementary Data 8 [file 41467_2026_73848_MOESM11_ESM.xlsx]

## Sheet: L11 library
Name	Sequence	Group	Direction
L11:1	TGGCACGTCAAGAACAAGCGAGCTCTGCTAGACGCTATGGCC	1	Forward
L11:2	ATTGAGATGCTCAACAGGCACGCTACCCASTACCTACCTTTG	2
L11:3	ATTGAGATGCTCAACAGGCACGCTACCCASTACTSTCCTTTG
L11:4	ATTGAGATGCTCAACAGGCACGCTACCTATTACCTACCTTTG
L11:5	ATTGAGATGCTCAACAGGCACGCTACCTATTACTSTCCTTTG
L11:6	ATTGAGATGCTCGAKAGGCACGCTACCCASTACCTACCTTTG
L11:7	ATTGAGATGCTCGAKAGGCACGCTACCCASTACTSTCCTTTG
L11:8	ATTGAGATGCTCGAKAGGCACGCTACCTATTACCTACCTTTG
L11:9	ATTGAGATGCTCGAKAGGCACGCTACCTATTACTSTCCTTTG
L11:10	GWGGGGGAAAGCTGGCAARATTTCTTGAGGAACAACGCTAAG	3
L11:11	TCCATGAGAAATGCTTTGCTCAGTCACCGTGATGGAGCCAAG	4
L11:12	TCCATGAGAYGTGCTTTGCTCAGTCACCGTGATGGAGCCAAG
L11:13	GTCTGTCTAGGTACGGSGDTCACGGAGAACCAGTATGAAACT	5
L11:14	GTCTGTCTAGGTACGGSGDTCACGGAGCAACAGTATGAAACT
L11:15	GTCTGTCTAGGTACGGSGTGGACGGAGAACCAGTATGAAACT
L11:16	GTCTGTCTAGGTACGGSGTGGACGGAGCAACAGTATGAAACT
L11:17	CTTGAGAACTCACTTGCCTTCCTGTGCCAACAAGGTTTCTCC	6
L11:18	GTTGAGAACTCACTTGCCTTCCTGTGCCAACAAGGTTTCTCC
L11:19	ATTGAGAACTCACTTGCCTTCCTGTGCCAACAAGGTTTCTCC
L11:20	CTTGAGAACTCACTTGCCTTCCTGACGCAACAAGGTTTCTCC
L11:21	GTTGAGAACTCACTTGCCTTCCTGACGCAACAAGGTTTCTCC
L11:22	ATTGAGAACTCACTTGCCTTCCTGACGCAACAAGGTTTCTCC
L11:23	CTTGAGAACCAGCTTGCCTTCCTGTGCCAACAAGGTTTCTCC
L11:24	GTTGAGAACCAGCTTGCCTTCCTGTGCCAACAAGGTTTCTCC
L11:25	ATTGAGAACCAGCTTGCCTTCCTGTGCCAACAAGGTTTCTCC
L11:26	CTTGAGAACCAGCTTGCCTTCCTGACGCAACAAGGTTTCTCC
L11:27	GTTGAGAACCAGCTTGCCTTCCTGACGCAACAAGGTTTCTCC
L11:28	ATTGAGAACCAGCTTGCCTTCCTGACGCAACAAGGTTTCTCC
L11:29	CTTGAGAACATGCTTGCCTTCCTGTGCCAACAAGGTTTCTCC
L11:30	GTTGAGAACATGCTTGCCTTCCTGTGCCAACAAGGTTTCTCC
L11:31	ATTGAGAACATGCTTGCCTTCCTGTGCCAACAAGGTTTCTCC
L11:32	CTTGAGAACATGCTTGCCTTCCTGACGCAACAAGGTTTCTCC
L11:33	GTTGAGAACATGCTTGCCTTCCTGACGCAACAAGGTTTCTCC
L11:34	ATTGAGAACATGCTTGCCTTCCTGACGCAACAAGGTTTCTCC
L11:35	GCCGAGAACTCACTTGCCTTCCTGTGCCAACAAGGTTTCTCC
L11:36	GCCGAGAACTCACTTGCCTTCCTGACGCAACAAGGTTTCTCC
L11:37	GCCGAGAACCAGCTTGCCTTCCTGTGCCAACAAGGTTTCTCC
L11:38	GCCGAGAACCAGCTTGCCTTCCTGACGCAACAAGGTTTCTCC
L11:39	GCCGAGAACATGCTTGCCTTCCTGTGCCAACAAGGTTTCTCC
L11:40	GCCGAGAACATGCTTGCCTTCCTGACGCAACAAGGTTTCTCC
L11:41	CTTGAGAATGCCCTCTACGCAATGCRGGCTGTTCGGATCTWC	7
L11:42	CTTGAGAATGCCCTCTACGCAATGCRGGCTGTTGSCATCTWC
L11:43	CTTGAGCAWGCCCTCTACGCAATGCRGGCTGTTCGGATCTWC
L11:44	CTTGAGCAWGCCCTCTACGCAATGCRGGCTGTTGSCATCTWC
L11:45	ACTCTGGGTTSCGTCTTGTGGGATCAAGAGCTACAAGTCGCT	8
L11:46	ACTCTGGGTTSCGTCTTGTGGGATCAAGAGADGCAAGTCGCT
L11:47	ACTCTGGGTTSCGTCTTGSTAGATCAAGAGCTACAAGTCGCT
L11:48	ACTCTGGGTTSCGTCTTGSTAGATCAAGAGADGCAAGTCGCT
L11:49	AAGGAGGAGAGGGAAACACCTACTACTGATAGTATGCCGCCA	9
L11:50	AAGGAGGAGAGGGAAACACCTCAGACTGATAGTATGCCGCCA
L11:51	CTGGTTCGACAAGCTKTGGAACTCCDGGATCACCAAGGTGCA	10
L11:52	CTGGTTCGACAAGCTKTGGAACTCAAAGATCACCAAGGTGCA
L11:53	CTGGTTCGACAAGCTTGGGAACTCCDGGATCACCAAGGTGCA
L11:54	CTGGTTCGACAAGCTTGGGAACTCAAAGATCACCAAGGTGCA
L11:55	GRWCCAGMTTTCCTGTTCGGCCTTGAACTGATCATAGCAGGA	11
L11:56	GRWCCAGMTTTCCTGTTCGGCCTTGAACTGATCATAHGCGGA
L11:57	TTGGAGAAGCAGCTGAAGHGCGAAAGTGGGTCTTAATGATAG	12
L11:58	TTGGAGAAGCAGCTGAAGGCGGAAAGTGGGTCTTAATGATAG
L11:59	GTGCCTGTTGAGCATCTCAATGGCCATAGCGTCTAGCAGAGC	13	Reverse
L11:60	GTGCCTMTCGAGCATCTCAATGGCCATAGCGTCTAGCAGAGC
L11:61	ATYTTGCCAGCTTTCCCCCWCCAAAGGTAGGTASTGGGTAGC	14
L11:62	ATYTTGCCAGCTTTCCCCCWCCAAAGGASAGTASTGGGTAGC
L11:63	ATYTTGCCAGCTTTCCCCCWCCAAAGGTAGGTAATAGGTAGC
L11:64	ATYTTGCCAGCTTTCCCCCWCCAAAGGASAGTAATAGGTAGC
L11:65	GAGCAAAGCATTTCTCATGGACTTAGCGTTGTTCCTCAAGAA	15
L11:66	GAGCAAAGCACRTCTCATGGACTTAGCGTTGTTCCTCAAGAA
L11:67	GAHCSCCGTACCTAGACAGACCTTGGCTCCATCACGGTGACT	16
L11:68	CCACSCCGTACCTAGACAGACCTTGGCTCCATCACGGTGACT
L11:69	GAAGGCAAGTGAGTTCTCAABAGTTTCATACTGGTTCTCCGT	17
L11:70	GAAGGCAAGCTGGTTCTCAABAGTTTCATACTGGTTCTCCGT
L11:71	GAAGGCAAGCATGTTCTCAABAGTTTCATACTGGTTCTCCGT
L11:72	GAAGGCAAGTGAGTTCTCGGCAGTTTCATACTGGTTCTCCGT
L11:73	GAAGGCAAGCTGGTTCTCGGCAGTTTCATACTGGTTCTCCGT
L11:74	GAAGGCAAGCATGTTCTCGGCAGTTTCATACTGGTTCTCCGT
L11:75	GAAGGCAAGTGAGTTCTCAABAGTTTCATACTGTTGCTCCGT
L11:76	GAAGGCAAGCTGGTTCTCAABAGTTTCATACTGTTGCTCCGT
L11:77	GAAGGCAAGCATGTTCTCAABAGTTTCATACTGTTGCTCCGT
L11:78	GAAGGCAAGTGAGTTCTCGGCAGTTTCATACTGTTGCTCCGT
L11:79	GAAGGCAAGCTGGTTCTCGGCAGTTTCATACTGTTGCTCCGT
L11:80	GAAGGCAAGCATGTTCTCGGCAGTTTCATACTGTTGCTCCGT
L11:81	TGCGTAGAGGGCATTCTCAAGGGAGAAACCTTGTTGGCACAG	18
L11:82	TGCGTAGAGGGCWTGCTCAAGGGAGAAACCTTGTTGGCACAG
L11:83	TGCGTAGAGGGCATTCTCAAGGGAGAAACCTTGTTGCGTCAG
L11:84	TGCGTAGAGGGCWTGCTCAAGGGAGAAACCTTGTTGCGTCAG
L11:85	CCACAAGACGSAACCCAGAGTGWAGATCCGAACAGCCYGCAT	19
L11:86	TASCAAGACGSAACCCAGAGTGWAGATCCGAACAGCCYGCAT
L11:87	CCACAAGACGSAACCCAGAGTGWAGATGSCAACAGCCYGCAT
L11:88	TASCAAGACGSAACCCAGAGTGWAGATGSCAACAGCCYGCAT
L11:89	AGGTGTTTCCCTCTCCTCCTTAGCGACTTGTAGCTCTTGATC	20
L11:90	AGGTGTTTCCCTCTCCTCCTTAGCGACTTGCHTCTCTTGATC
L11:91	TTCCAMAGCTTGTCGAACCAGTGGCGGCATACTATCAGTAGT	21
L11:92	TTCCCAAGCTTGTCGAACCAGTGGCGGCATACTATCAGTAGT
L11:93	TTCCAMAGCTTGTCGAACCAGTGGCGGCATACTATCAGTCTG
L11:94	TTCCCAAGCTTGTCGAACCAGTGGCGGCATACTATCAGTCTG
L11:95	GCCGAACAGGAAAKCTGGWYCTGCACCTTGGTGATCCHGGAG	22
L11:96	GCCGAACAGGAAAKCTGGWYCTGCACCTTGGTGATCTTTGAG
L11:97	GCDCTTCAGCTGCTTCTCCAATCCTGCTATGATCAGTTCAAG	23
L11:98	CGCCTTCAGCTGCTTCTCCAATCCTGCTATGATCAGTTCAAG
L11:99	GCDCTTCAGCTGCTTCTCCAATCCGCDTATGATCAGTTCAAG
L11:100	CGCCTTCAGCTGCTTCTCCAATCCGCDTATGATCAGTTCAAG
L11:101	GCGCCAAGGTACCTTCTGCAGCTATCATTAAGACCCACTTTC	24
