# Supplementary material for: Design and evolution of the tetracycline repressor into sulfonylurea herbicide-responsive gene switches for field crops
Source: Nat Commun. 2026 Jun 8;17:7278. doi: 10.1038/s41467-026-73848-w (PMC13402354; doi:10.1038/s41467-026-73848-w)
Supplement: Supplementary file 12 — Supplementary Data 9 [file 41467_2026_73848_MOESM12_ESM.xlsx]

## Sheet: Parental clone for L10&L11
Name	Sequence	Group	Direction
EsRA11:1	TGGCACGTCAAGAACAAGCGAGCTCTGCTAGACGCTATGGCC	1	Forward
EsRA11:2	ATTGAGATGCTCGATAGGCACGCTACCCACTACTSTCCTTTG	2
EsRA11:3	ATTGAGATGCTCGATAGGCACGCTACCCACTACCTACCTTTG
EsRA11:4	GAAGGGGAAAGCTGGCAAGACTTCTTGAGGAACAACGCTAAG	3
EsRA11:5	TCCATGAGAYGCGCTTTGCTCAGTCACCGTGATGGAGCCAAG	4
EsRA11:6	TCCATGAGAAATGCTTTGCTCAGTCACCGTGATGGAGCCAAG
EsRA11:7	GTCTGTCTAGGTACGGGCTTCACGGAGCAACAGTATGAAACT	5
EsRA11:8	GCTGAGAACAGCCTTGCCTTCCTGACACAACAAGGTTTCTCC	6
EsRA11:9	GCTGAGAACAGCCTTGCCTTCCTGTGTCAACAAGGTTTCTCC
EsRA11:10	CTTGAGAACGCCCTCTACGCAATGCAAGCTGTTGGGATCTAC	7
EsRA11:11	ACTCTGGGTWGTGTCTTGCTGGATCAAGAGCTGCAAGTCGCT	8
EsRA11:12	AAGGAGGAGAGGGAAACACCTACTACTGATAGTATGCCGCCA	9
EsRA11:13	CTGGTTCGACAAGCTCTGGAACTCAAGGATCACCAAGGTGCA	10
EsRA11:14	GAGCCAGCCTTCCTGTTCGGCCTTGAACTGATCATAGCAGGA	11
EsRA11:15	GAGCCAGCCTTCCTGTTCGGCCTTGAACTGATCATAHGCGGA
EsRA11:16	TTGGAGAAGCAGCTGAAGGCCGAAAGTGGGTCTTAATGATAG	12
EsRA11:17	TTGGAGAAGCAGCTGAAGHGTGAAAGTGGGTCTTAATGATAG
EsRA11:18	GTGCCTATCGAGCATCTCAATGGCCATAGCGTCTAGCAGAGC	13	Reverse
EsRA11:19	GTCTTGCCAGCTTTCCCCTTCCAAAGGASAGTAGTGGGTAGC	14
EsRA11:20	GTCTTGCCAGCTTTCCCCTTCCAAAGGTAGGTAGTGGGTAGC
EsRA11:21	GAGCAAAGCGCRTCTCATGGACTTAGCGTTGTTCCTCAAGAA	15
EsRA11:22	GAGCAAAGCATTTCTCATGGACTTAGCGTTGTTCCTCAAGAA
EsRA11:23	GAAGCCCGTACCTAGACAGACCTTGGCTCCATCACGGTGACT	16
EsRA11:24	GAAGGCAAGGCTGTTCTCAGCAGTTTCATACTGTTGCTCCGT	17
EsRA11:25	TGCGTAGAGGGCGTTCTCAAGGGAGAAACCTTGTTGTGTCAG	18
EsRA11:26	TGCGTAGAGGGCGTTCTCAAGGGAGAAACCTTGTTGACACAG
EsRA11:27	CAGCAAGACACWACCCAGAGTGTAGATCCCAACAGCTTGCAT	19
EsRA11:28	AGGTGTTTCCCTCTCCTCCTTAGCGACTTGCAGCTCTTGATC	20
EsRA11:29	TTCCAGAGCTTGTCGAACCAGTGGCGGCATACTATCAGTAGT	21
EsRA11:30	GCCGAACAGGAAGGCTGGCTCTGCACCTTGGTGATCCTTGAG	22
EsRA11:31	GGCCTTCAGCTGCTTCTCCAATCCTGCTATGATCAGTTCAAG	23
EsRA11:32	ACDCTTCAGCTGCTTCTCCAATCCTGCTATGATCAGTTCAAG
EsRA11:33	GGCCTTCAGCTGCTTCTCCAATCCGCDTATGATCAGTTCAAG
EsRA11:34	ACDCTTCAGCTGCTTCTCCAATCCGCDTATGATCAGTTCAAG
EsRA11:35	GCGCCAAGGTACCTTCTGCAGCTATCATTAAGACCCACTTTC	24
