# Supplementary material for: Design and evolution of the tetracycline repressor into sulfonylurea herbicide-responsive gene switches for field crops
Source: Nat Commun. 2026 Jun 8;17:7278. doi: 10.1038/s41467-026-73848-w (PMC13402354; doi:10.1038/s41467-026-73848-w)
Supplement: Supplementary file 13 — Supplementary Data 10 [file 41467_2026_73848_MOESM13_ESM.xlsx]

## Sheet: L12 library
Name	Sequence	Group	Direction
L12:1	TGGCACGTCAAGAACAAGCGAGCTCTGCTAGACGCTATGGCC	1	Forward
L12:2	ATCGAGATGCTCGATCSCCACGCTATACACTWTTTACYATTG	2
L12:3	TTCGAGATGCTCGATCSCCACGCTATACACTWTTTACYATTG
L12:4	ATCGAGATGCTCGATCSCCACGCTMCCCACTWTTTACYATTG
L12:5	TTCGAGATGCTCGATCSCCACGCTMCCCACTWTTTACYATTG
L12:6	GAAGGGGMAAGCTGGCAAAATTTCTTGAGGAACAAMGCTAAG	3
L12:7	TCCATGAGAAACGCTTTGCTCAGTCACCGTGATGGAGCCAAG	4
L12:8	GTCTGTCTAGGTACGGGCTTCACGGAGCAACAATATGAAACT	5
L12:9	GCGGAGAACCGCCTTGCCTTCCTGACACAACAAGGTTTCTCC	6
L12:10	CTTGAGAACGCCCTCTACGCATGGCAAGCAGTGGGGATCTAC	7
L12:11	CTTGAGCAGGCCCTCTACGCATGGCAAGCAGTGGGGATCTAC
L12:12	ACTCTGGGTTGTGTCTTGCTGGATCAAGAGCTGCAAGTCGCT	8
L12:13	AAGGAGGAGAGGGAAACACCTACTACTGATAGTATGCCGCCA	9
L12:14	CTGGTTCGACAAGCTKTAGAACTCAAGGATCACCAAGGTGCA	10
L12:15	CTGGTTCGACAAGCTTGGGAACTCAAGGATCACCAAGGTGCA
L12:16	GAGCCAGCCTTCCTGTTCGGCCTTGAACTGATCATATCAGGA	11
L12:17	TTGGAGAAGCAGCTGAAGGCAGAAAGTGGGTCTTAATGATAG	12
L12:18	GTGGSGATCGAGCATCTCGAWGGCCATAGCGTCTAGCAGAGC	13	Reverse
L12:19	ATTTTGCCAGCTTKCCCCTTCCAATRGTAAAWAGTGTATAGC	14
L12:20	ATTTTGCCAGCTTKCCCCTTCCAATRGTAAAWAGTGGGKAGC
L12:21	GAGCAAAGCGTTTCTCATGGACTTAGCKTTGTTCCTCAAGAA	15
L12:22	GAAGCCCGTACCTAGACAGACCTTGGCTCCATCACGGTGACT	16
L12:23	GAAGGCAAGGCGGTTCTCCGCAGTTTCATATTGTTGCTCCGT	17
L12:24	TGCGTAGAGGGCGTTCTCAAGGGAGAAACCTTGTTGTGTCAG	18
L12:25	TGCGTAGAGGGCCTGCTCAAGGGAGAAACCTTGTTGTGTCAG
L12:26	CAGCAAGACACAACCCAGAGTGTAGATCCCCACTGCTTGCCA	19
L12:27	AGGTGTTTCCCTCTCCTCCTTAGCGACTTGCAGCTCTTGATC	20
L12:28	TTCTAMAGCTTGTCGAACCAGTGGCGGCATACTATCAGTAGT	21
L12:29	TTCCCAAGCTTGTCGAACCAGTGGCGGCATACTATCAGTAGT
L12:30	GCCGAACAGGAAGGCTGGCTCTGCACCTTGGTGATCCTTGAG	22
L12:31	TGCCTTCAGCTGCTTCTCCAATCCTGATATGATCAGTTCAAG	23
L12:32	GCGCCAAGGTACCTTCTGCAGCTATCATTAAGACCCACTTTC	24
