# Supplementary material for: Design and evolution of the tetracycline repressor into sulfonylurea herbicide-responsive gene switches for field crops
Source: Nat Commun. 2026 Jun 8;17:7278. doi: 10.1038/s41467-026-73848-w (PMC13402354; doi:10.1038/s41467-026-73848-w)
Supplement: Supplementary file 14 — Supplementary Data 11 [file 41467_2026_73848_MOESM14_ESM.xlsx]

## Sheet: L13 library
Name	Sequence	Group	Direction
L13:1	TGGCACGTCAAGAACAAGCGAGCTCTGCTAGACGCTATGGCC	1	Forward
L13:2	ATTGAGATGTTSGATAGGCACAAGACCCACTACTGTCCTTTG	2
L13:3	ATTGAGATGTTSGATAGGCACAAGACCCACTACCTGCCTTTG
L13:4	ATTGAGATGTTSGATAGGCACGMCACCCACTACTGTCCTTTG
L13:5	ATTGAGATGTTSGATAGGCACGMCACCCACTACCTGCCTTTG
L13:6	GAAGGGGAAAGCTGGCAAGACTTCTTGAGGAACAATGCTAAG	3
L13:7	GAAGGGGAAAGCTGGCAAGACTTCTTGAGGAACARGGCTAAG
L13:8	TCCAKGAGAAATGCTTTGCTCAGTCACCGTGATGGAGCCAAG	4
L13:9	GTCTGCCTAGGTACGGGCTTCACGGAGCAACAGTATGAAACT	5
L13:10	GTCGCTCTAGGTACGGGCTTCACGGAGCAACAGTATGAAACT
L13:11	GCTGAGAACTSKCTTGCCTTCCTGACACAACAAGGTTTCTCC	6
L13:12	ATGGAGAACTSKCTTGCCTTCCTGACACAACAAGGTTTCTCC
L13:13	CTTGAGAACGCCCTCTACGCATTTCAAGCTGTTGGGATCTAC	7
L13:14	CTTGAGAACGCCCTCTACGCAGGTCAAGCTGTTGGGATCTAC
L13:15	CTTGAGAACGCCCTCTACGCAATGCAAGCTGTTGGGATCTAC
L13:16	ACTCTGGGTTGCGTCTTGCTGGATCAAGAGCTGCAAGTCGCT	8
L13:17	AAGGAGGAGAGGGAAACACCTACTACTGATAGTATGCCGCCA	9
L13:18	CTGGTTCGACAAGCTTACGAACTCCACGATCACCAAGGTGCA	10
L13:19	CTGGTTCGACAAGCTTACGAACTCARAGATCACCAAGGTGCA
L13:20	CTGGTTCGACAAGCTHTCGAACTCCACGATCACCAAGGTGCA
L13:21	CTGGTTCGACAAGCTHTCGAACTCARAGATCACCAAGGTGCA
L13:22	GAGCCAGCCTTCCTGTTCGGCCTTGAACTGATCATAWGTGGA	11
L13:23	TTGGAGAAGCAGCTGAAGTGTGAAAGTGGGTCTTAATGATAG	12
L13:24	TTGGAGAAGCAGCTGAAGGCAGAAAGTGGGTCTTAATGATAG
L13:25	GTGCCTATCSAACATCTCAATGGCCATAGCGTCTAGCAGAGC	13	Reverse
L13:26	GTCTTGCCAGCTTTCCCCTTCCAAAGGACAGTAGTGGGTCTT	14
L13:27	GTCTTGCCAGCTTTCCCCTTCCAAAGGCAGGTAGTGGGTCTT
L13:28	GTCTTGCCAGCTTTCCCCTTCCAAAGGACAGTAGTGGGTGKC
L13:29	GTCTTGCCAGCTTTCCCCTTCCAAAGGCAGGTAGTGGGTGKC
L13:30	GAGCAAAGCATTTCTCMTGGACTTAGCATTGTTCCTCAAGAA	15
L13:31	GAGCAAAGCATTTCTCMTGGACTTAGCCYTGTTCCTCAAGAA
L13:32	GAAGCCCGTACCTAGGCAGACCTTGGCTCCATCACGGTGACT	16
L13:33	GAAGCCCGTACCTAGAGCGACCTTGGCTCCATCACGGTGACT
L13:34	GAAGGCAAGMSAGTTCTCAGCAGTTTCATACTGTTGCTCCGT	17
L13:35	GAAGGCAAGMSAGTTCTCCATAGTTTCATACTGTTGCTCCGT
L13:36	TGCGTAGAGGGCGTTCTCAAGGGAGAAACCTTGTTGTGTCAG	18
L13:37	CAGCAAGACGCAACCCAGAGTGTAGATCCCAACAGCTTGAAA	19
L13:38	CAGCAAGACGCAACCCAGAGTGTAGATCCCAACAGCTTGACC
L13:39	CAGCAAGACGCAACCCAGAGTGTAGATCCCAACAGCTTGCAT
L13:40	AGGTGTTTCCCTCTCCTCCTTAGCGACTTGCAGCTCTTGATC	20
L13:41	TTCGTAAGCTTGTCGAACCAGTGGCGGCATACTATCAGTAGT	21
L13:42	TTCGADAGCTTGTCGAACCAGTGGCGGCATACTATCAGTAGT
L13:43	GCCGAACAGGAAGGCTGGCTCTGCACCTTGGTGATCGTGGAG	22
L13:44	GCCGAACAGGAAGGCTGGCTCTGCACCTTGGTGATCTYTGAG
L13:45	ACACTTCAGCTGCTTCTCCAATCCACWTATGATCAGTTCAAG	23
L13:46	TGCCTTCAGCTGCTTCTCCAATCCACWTATGATCAGTTCAAG
L13:47	GCGCCAAGGTACCTTCTGCAGCTATCATTAAGACCCACTTTC	24
