# Supplementary material for: Design and evolution of the tetracycline repressor into sulfonylurea herbicide-responsive gene switches for field crops
Source: Nat Commun. 2026 Jun 8;17:7278. doi: 10.1038/s41467-026-73848-w (PMC13402354; doi:10.1038/s41467-026-73848-w)
Supplement: Supplementary file 15 — Supplementary Data 12 [file 41467_2026_73848_MOESM15_ESM.xlsx]

## Sheet: L15 library
Name	Sequence	Group	Direction
L15:1	TGGCACGTCAAGAACAAGCGAGCTCTGCTAGACGCTATGGCC	1	Forward
L15:2	ATAGAGATGCTCGATCSGCACCAAAYTCACTACTTACCCTTG	2
L15:3	ATAGAGATGCTCGATCSGCACAVGAYTCACTACTTACCCTTG
L15:4	GAAGGGGAAAGCTGGCAARATTTCTTGAGGAACWGGGCTAAG	3
L15:5	GAAGGGGAAAGCTGGCAARATTTCTTGAGGAACAAKGCTAAG
L15:6	TCCATGAGAAATGCTTTGCTCAGTCACCGTGATGGAGCCAAG	4
L15:7	GTCGCACTAGGTACGGGCTTCACGGAGMRACAATATGAAACT	5
L15:8	GTCTGTCTAGGTACGGGCTTCACGGAGMRACAATATGAAACT
L15:9	ATGGAGAACTSGCTTGCCTTCCTGACACAACAAGGTTTCTCC	6
L15:10	ATGGAGAACAASCTTGCCTTCCTGACACAACAAGGTTTCTCC
L15:11	CAAGAGAACTSGCTTGCCTTCCTGACACAACAAGGTTTCTCC
L15:12	CAAGAGAACAASCTTGCCTTCCTGACACAACAAGGTTTCTCC
L15:13	GCTGAGAACTSGCTTGCCTTCCTGACACAACAAGGTTTCTCC
L15:14	TCTGAGAACTSGCTTGCCTTCCTGACACAACAAGGTTTCTCC
L15:15	GCTGAGAACAASCTTGCCTTCCTGACACAACAAGGTTTCTCC
L15:16	TCTGAGAACAASCTTGCCTTCCTGACACAACAAGGTTTCTCC
L15:17	CTTGAGAACGCCCTCTACGCATTCCAAGCAGTGGGGATCTAC	7
L15:18	CTTGAGAACGCCCTCTACGCAAKGCAAGCAGTGGGGATCTAC
L15:19	CTTGAGAACGCCCTCTACGCAAATCAAGCAGTGGGGATCTAC
L15:20	ACTCTGGGTTGTGTCTTGCTGGATCAAGAGCTGCAAGTCGCT	8
L15:21	AAGGAGGAGAGGGAAACACCTACTACTGATAGTATGCCGCCA	9
L15:22	CTGGTTCGACAAGCTTACGAACTCGCGGATCACCAAGGTGCA	10
L15:23	CTGGTTCGACAAGCTTACGAACTCTYCGATCACCAAGGTGCA
L15:24	CTGGTTCGACAAGCTTACGAACTCAATGATCACCAAGGTGCA
L15:25	CTGGTTCGACAAGCTDTTGAACTCGCGGATCACCAAGGTGCA
L15:26	CTGGTTCGACAAGCTDTTGAACTCTYCGATCACCAAGGTGCA
L15:27	CTGGTTCGACAAGCTDTTGAACTCAATGATCACCAAGGTGCA
L15:28	GAGCCAGCCTTCCTGTTCGGCCTTGAACTGATCATATCAGGA	11
L15:29	TTGGAGAAGCAGCTGAAGGCCGAAAGTGGGTCTTAATGATAG	12
L15:30	GTGCSGATCGAGCATCTCTATGGCCATAGCGTCTAGCAGAGC	13	Reverse
L15:31	ATYTTGCCAGCTTTCCCCTTCCAAGGGTAAGTAGTGARTTTG	14
L15:32	ATYTTGCCAGCTTTCCCCTTCCAAGGGTAAGTAGTGARTCBT
L15:33	GAGCAAAGCATTTCTCATGGACTTAGCCCWGTTCCTCAAGAA	15
L15:34	GAGCAAAGCATTTCTCATGGACTTAGCMTTGTTCCTCAAGAA
L15:35	GAAGCCCGTACCTAGTGCGACCTTGGCTCCATCACGGTGACT	16
L15:36	GAAGCCCGTACCTAGACAGACCTTGGCTCCATCACGGTGACT
L15:37	GAAGGCAAGCSAGTTCTCCATAGTTTCATATTGTYKCTCCGT	17
L15:38	GAAGGCAAGSTTGTTCTCCATAGTTTCATATTGTYKCTCCGT
L15:39	GAAGGCAAGCSAGTTCTCTTGAGTTTCATATTGTYKCTCCGT
L15:40	GAAGGCAAGSTTGTTCTCTTGAGTTTCATATTGTYKCTCCGT
L15:41	GAAGGCAAGCSAGTTCTCAGMAGTTTCATATTGTYKCTCCGT
L15:42	GAAGGCAAGSTTGTTCTCAGMAGTTTCATATTGTYKCTCCGT
L15:43	TGCGTAGAGGGCGTTCTCAAGGGAGAAACCTTGTTGTGTCAG	18
L15:44	CAGCAAGACACAACCCAGAGTGTAGATCCCCACTGCTTGGAA	19
L15:45	CAGCAAGACACAACCCAGAGTGTAGATCCCCACTGCTTGCMT
L15:46	CAGCAAGACACAACCCAGAGTGTAGATCCCCACTGCTTGATT
L15:47	AGGTGTTTCCCTCTCCTCCTTAGCGACTTGCAGCTCTTGATC	20
L15:48	TTCGTAAGCTTGTCGAACCAGTGGCGGCATACTATCAGTAGT	21
L15:49	TTCAAHAGCTTGTCGAACCAGTGGCGGCATACTATCAGTAGT
L15:50	GCCGAACAGGAAGGCTGGCTCTGCACCTTGGTGATCCGCGAG	22
L15:51	GCCGAACAGGAAGGCTGGCTCTGCACCTTGGTGATCGRAGAG
L15:52	GCCGAACAGGAAGGCTGGCTCTGCACCTTGGTGATCATTGAG
L15:53	GGCCTTCAGCTGCTTCTCCAATCCTGATATGATCAGTTCAAG	23
L15:54	GCGCCAAGGTACCTTCTGCAGCTATCATTAAGACCCACTTTC	24
