# Supplementary material for: Design and evolution of the tetracycline repressor into sulfonylurea herbicide-responsive gene switches for field crops
Source: Nat Commun. 2026 Jun 8;17:7278. doi: 10.1038/s41467-026-73848-w (PMC13402354; doi:10.1038/s41467-026-73848-w)
Supplement: Supplementary file 16 — Supplementary Data 13 [file 41467_2026_73848_MOESM16_ESM.xlsx]

## Sheet: L2 library
Name	Sequence	Group	Direction
L2:01	TATTGGCATGTAAAAAATAAGCGAGCTCTGCTCGACGCCTTA	1	Forward
L2:02	GCCATTGAGATGWTGGATAGGCACCASACTCACTTTTGCCCT	2
L2:03	GCCATTGAGATGWTGGATAGGCACGCAACTCACTTTTGCCCT
L2:04	TTAGAAGGGGAAAGCTGGCAAGATTTTTTACGTAATAMTGCT	3
L2:05	AAAAGTTACAGATGTGCTTTACTAAGTCATCGCGATGGAGCA	4
L2:06	AAAAGTATGAGATGTGCTTTACTAAGTCATCGCGATGGAGCA
L2:07	AAAGTATRTTTAGGTACACGCDTCACAGAAAAACAGTATGAA	5
L2:08	AAAGTATRTTTAGGTACACGCTGGACAGAAAAACAGTATGAA
L2:09	AAAGTATRTTTAGGTACAGSTDTCACAGAAAAACAGTATGAA
L2:10	AAAGTATRTTTAGGTACAGSTTGGACAGAAAAACAGTATGAA
L2:11	AAAGTATGGTTAGGTACACGCDTCACAGAAAAACAGTATGAA
L2:12	AAAGTATGGTTAGGTACACGCTGGACAGAAAAACAGTATGAA
L2:13	AAAGTATGGTTAGGTACAGSTDTCACAGAAAAACAGTATGAA
L2:14	AAAGTATGGTTAGGTACAGSTTGGACAGAAAAACAGTATGAA
L2:15	ACTAAAGAAAATARCTTAGCCTTTTTATGCCAACAAGGTTTT	6
L2:16	ACTAAAGAAAATCAATTAGCCTTTTTATGCCAACAAGGTTTT
L2:17	ACTAAAGAAAATATGTTAGCCTTTTTATGCCAACAAGGTTTT
L2:18	ACTSCTGAAAATARCTTAGCCTTTTTATGCCAACAAGGTTTT
L2:19	ACTSCTGAAAATCAATTAGCCTTTTTATGCCAACAAGGTTTT
L2:20	ACTSCTGAAAATATGTTAGCCTTTTTATGCCAACAAGGTTTT
L2:21	TCACTAGAGAATGCATTATATGCARTGAGTGCTGTGGCTAWT	7
L2:22	TCACTAGAGAATGCATTATATGCARTGAGTGCTGTGGCTGKT
L2:23	TCACTAGAGAATGCATTATATGCARTGAGTGCTGTGYGCAWT
L2:24	TCACTAGAGAATGCATTATATGCARTGAGTGCTGTGYGCGKT
L2:25	TCACTAGAGAATGCATTATATGCARTGMAAGCTGTGGCTAWT
L2:26	TCACTAGAGAATGCATTATATGCARTGMAAGCTGTGGCTGKT
L2:27	TCACTAGAGAATGCATTATATGCARTGMAAGCTGTGYGCAWT
L2:28	TCACTAGAGAATGCATTATATGCARTGMAAGCTGTGYGCGKT
L2:29	TCACTAGAGAATGCATTATATGCAWGGAGTGCTGTGGCTAWT
L2:30	TCACTAGAGAATGCATTATATGCAWGGAGTGCTGTGGCTGKT
L2:31	TCACTAGAGAATGCATTATATGCAWGGAGTGCTGTGYGCAWT
L2:32	TCACTAGAGAATGCATTATATGCAWGGAGTGCTGTGYGCGKT
L2:33	TCACTAGAGAATGCATTATATGCAWGGMAAGCTGTGGCTAWT
L2:34	TCACTAGAGAATGCATTATATGCAWGGMAAGCTGTGGCTGKT
L2:35	TCACTAGAGAATGCATTATATGCAWGGMAAGCTGTGYGCAWT
L2:36	TCACTAGAGAATGCATTATATGCAWGGMAAGCTGTGYGCGKT
L2:37	TTTACTTTAGGTTGCGTATTGTKGGATCAAGAGAGMCAAGTC	8
L2:38	TTTACTTTAGGTTGCGTATTGTKGGATCAAGAGMTGCAAGTC
L2:39	TTTACTTTAGGTTGCGTATTGTYTGATCAAGAGAGMCAAGTC
L2:40	TTTACTTTAGGTTGCGTATTGTYTGATCAAGAGMTGCAAGTC
L2:41	GCTAAAGAAGAAAGGGAAACACCTACTACTGMTAGTATGCCG	9
L2:42	CCATTATTACGACAAGCTAGTGAATTATTGGATCACCAAGGT	10
L2:43	CCATTATTACGACAAGCTAGTGAATTAKCAGATCACCAAGGT
L2:44	CCATTATTACGACAAGCTAGTGAATTAAAGGATCACCAAGGT
L2:45	CCATTATTACGACAAGCTTKGGAATTATTGGATCACCAAGGT
L2:46	CCATTATTACGACAAGCTTKGGAATTAKCAGATCACCAAGGT
L2:47	CCATTATTACGACAAGCTTKGGAATTAAAGGATCACCAAGGT
L2:48	CCATTATTACGACAAGCTGTAGAATTATTGGATCACCAAGGT
L2:49	CCATTATTACGACAAGCTGTAGAATTAKCAGATCACCAAGGT
L2:50	CCATTATTACGACAAGCTGTAGAATTAAAGGATCACCAAGGT
L2:51	GCAGAGCCAGCCTTCTTATTCGGCCTTGAATTGATCATATGC	11
L2:52	GGATTAGAAAAACAACTTAAATSCGAAAGTGGGTCTTAA	12
L2:53	CCTATCCAWCATCTCAATGGCTAAGGCGTCGAGCAGAGCTCG	13	Reverse
L2:54	TTGCCAGCTTTCCCCTTCTAAAGGGCAAAAGTGAGTSTGGTG	14
L2:55	TTGCCAGCTTTCCCCTTCTAAAGGGCAAAAGTGAGTTGCGTG
L2:56	TAAAGCACATCTGTAACTTTTAGCAKTATTACGTAAAAAATC	15
L2:57	TAAAGCACATCTCATACTTTTAGCAKTATTACGTAAAAAATC
L2:58	GCGTGTACCTAAAYATACTTTTGCTCCATCGCGATGACTTAG	16
L2:59	ASCTGTACCTAAAYATACTTTTGCTCCATCGCGATGACTTAG
L2:60	GCGTGTACCTAACCATACTTTTGCTCCATCGCGATGACTTAG
L2:61	ASCTGTACCTAACCATACTTTTGCTCCATCGCGATGACTTAG
L2:62	GGCTAAGYTATTTTCTTTAGTTTCATACTGTTTTTCTGTGAH	17
L2:63	GGCTAATTGATTTTCTTTAGTTTCATACTGTTTTTCTGTGAH
L2:64	GGCTAACATATTTTCTTTAGTTTCATACTGTTTTTCTGTGAH
L2:65	GGCTAAGYTATTTTCAGSAGTTTCATACTGTTTTTCTGTGAH
L2:66	GGCTAATTGATTTTCAGSAGTTTCATACTGTTTTTCTGTGAH
L2:67	GGCTAACATATTTTCAGSAGTTTCATACTGTTTTTCTGTGAH
L2:68	GGCTAAGYTATTTTCTTTAGTTTCATACTGTTTTTCTGTCCA
L2:69	GGCTAATTGATTTTCTTTAGTTTCATACTGTTTTTCTGTCCA
L2:70	GGCTAACATATTTTCTTTAGTTTCATACTGTTTTTCTGTCCA
L2:71	GGCTAAGYTATTTTCAGSAGTTTCATACTGTTTTTCTGTCCA
L2:72	GGCTAATTGATTTTCAGSAGTTTCATACTGTTTTTCTGTCCA
L2:73	GGCTAACATATTTTCAGSAGTTTCATACTGTTTTTCTGTCCA
L2:74	ATATAATGCATTCTCTAGTGAAAAACCTTGTTGGCATAAAAA	18
L2:75	CAATACGCAACCTAAAGTAAAAWTAGCCACAGCACTCAYTGC	19
L2:76	CAATACGCAACCTAAAGTAAAAMCAGCCACAGCACTCAYTGC
L2:77	CAATACGCAACCTAAAGTAAAAWTGCRCACAGCACTCAYTGC
L2:78	CAATACGCAACCTAAAGTAAAAMCGCRCACAGCACTCAYTGC
L2:79	CAATACGCAACCTAAAGTAAAAWTAGCCACAGCTTKCAYTGC
L2:80	CAATACGCAACCTAAAGTAAAAMCAGCCACAGCTTKCAYTGC
L2:81	CAATACGCAACCTAAAGTAAAAWTGCRCACAGCTTKCAYTGC
L2:82	CAATACGCAACCTAAAGTAAAAMCGCRCACAGCTTKCAYTGC
L2:83	CAATACGCAACCTAAAGTAAAAWTAGCCACAGCACTCCWTGC
L2:84	CAATACGCAACCTAAAGTAAAAMCAGCCACAGCACTCCWTGC
L2:85	CAATACGCAACCTAAAGTAAAAWTGCRCACAGCACTCCWTGC
L2:86	CAATACGCAACCTAAAGTAAAAMCGCRCACAGCACTCCWTGC
L2:87	CAATACGCAACCTAAAGTAAAAWTAGCCACAGCTTKCCWTGC
L2:88	CAATACGCAACCTAAAGTAAAAMCAGCCACAGCTTKCCWTGC
L2:89	CAATACGCAACCTAAAGTAAAAWTGCRCACAGCTTKCCWTGC
L2:90	CAATACGCAACCTAAAGTAAAAMCGCRCACAGCTTKCCWTGC
L2:91	TGTTTCCCTTTCTTCTTTAGCGACTTGKCTCTCTTGATCCMA	20
L2:92	TGTTTCCCTTTCTTCTTTAGCGACTTGCAKCTCTTGATCCMA
L2:93	TGTTTCCCTTTCTTCTTTAGCGACTTGKCTCTCTTGATCARA
L2:94	TGTTTCCCTTTCTTCTTTAGCGACTTGCAKCTCTTGATCARA
L2:95	ACTAGCTTGTCGTAATAATGGCGGCATACTAKCAGTAGTAGG	21
L2:96	CMAAGCTTGTCGTAATAATGGCGGCATACTAKCAGTAGTAGG
L2:97	TACAGCTTGTCGTAATAATGGCGGCATACTAKCAGTAGTAGG
L2:98	GAATAAGAAGGCTGGCTCTGCACCTTGGTGATCCAATAATTC	22
L2:99	GAATAAGAAGGCTGGCTCTGCACCTTGGTGATCTGMTAATTC
L2:100	GAATAAGAAGGCTGGCTCTGCACCTTGGTGATCCTTTAATTC
L2:101	TTTAAGTTGTTTTTCTAATCCGCATATGATCAATTCAAGGCC	23
L2:102	GGGAACTTCGGCGCGCCTTAAGACCCACTTTCGSA	24
