# Supplementary material for: Design and evolution of the tetracycline repressor into sulfonylurea herbicide-responsive gene switches for field crops
Source: Nat Commun. 2026 Jun 8;17:7278. doi: 10.1038/s41467-026-73848-w (PMC13402354; doi:10.1038/s41467-026-73848-w)
Supplement: Supplementary file 17 — Supplementary Data 14 [file 41467_2026_73848_MOESM17_ESM.xlsx]

## Sheet: L6 library
Name	Sequence	Group	Direction
L6:1	TATTGGCATGTAAAAAATAAGCGAGCTCTGCTCGACGCCTTA	1	Forward
L6:10	GCCATTGAGATGATGGATAGGCACGCAACTCACTATTGCCCT	2
L6:14	GCCATTGAGATGATGGATAGGCACGCAACTCACDTKTGCCCT
L6:15	GCCATTGAGATGATGGATAGGCACCAAACTCACDTKTGCCCT
L6:16	GCCATTGAGATGATGGATAGGCACCAAACTCACTATTGCCCT
L6:5	TTAGAAGGGGAAAGCTGGCAAGATTTTTTACGTAATAMTGCT	3
L6:17	AAAAGTATGAGATGTGCTTTACTAAGCCATCGCGATGGAGCA	4
L6:18	AAAGTATGKTTAGGTACACGCTGGACAGAAMAACAWTATGAA	5
L6:19	AAAGTATGKTTAGGTACACGCTGGACAGAAMAAWTGTATGAA
L6:11	RSTGCTGAAAATATGTTAGCCTTTTTATGCCAACAAGGTTTT	6
L6:20	RSTGCTGAAAATCAATTAGCCTTTTTATGCCAACAAGGTTTT
L6:21	TCACTAGAGAATGCATTATATGCARTGAGTGCGTGGRGGGTG	7
L6:22	TCACTAGAGAATGCATTATATGCARTGAGTGCGTGGRGGAAC
L6:12	TTTACTTTAGGTTGCGTATTGTTTGATCAAGAGCTCCAAGTC	8
L6:23	TTTACTTTAGGTTGCGTATTGTTTGATCAAGAGAGCCAAGTC
L6:24	GCTAAAGAAGAAAGGGAAACACCTACTACTGCTAGTATGCCG	9
L6:25	CCATTAKTGCGACAAGBTTKGGAATTAAAGGATCACCAAGGT	10
L6:26	CCATTAGCCCGACAAGBTTKGGAATTAAAGGATCACCAAGGT
L6:2	GCAGAGCCAGCCTTCTTATTCGGCCTTGAATTGATCATATGC	11
L6:27	GGATTAGAAAAACAACTTAAATGCGAAAGTGGGTCTTAA	12
L6:28	CCTATCCATCATCTCAATGGCTAAGGCGTCGAGCAGAGCTCG	13	Reverse
L6:7	TTGCCAGCTTTCCCCTTCTAAAGGGCAMAHGTGAGTTGCGTG	14
L6:8	TTGCCAGCTTTCCCCTTCTAAAGGGCAATAGTGAGTTGCGTG
L6:29	TTGCCAGCTTTCCCCTTCTAAAGGGCAMAHGTGAGTTTGGTG
L6:30	TTGCCAGCTTTCCCCTTCTAAAGGGCAATAGTGAGTTTGGTG
L6:6	TAAAGCACATCTCATACTTTTAGCAKTATTACGTAAAAAATC	15
L6:31	GCGTGTACCTAAMCATACTTTTGCTCCATCGCGATGGCTTAG	16
L6:32	GGCTAACATATTTTCAGCASYTTCATAWTGTTKTTCTGTCCA	17
L6:33	GGCTAATTGATTTTCAGCASYTTCATAWTGTTKTTCTGTCCA
L6:34	GGCTAACATATTTTCAGCASYTTCATACAWTTKTTCTGTCCA
L6:35	GGCTAATTGATTTTCAGCASYTTCATACAWTTKTTCTGTCCA
L6:3	ATATAATGCATTCTCTAGTGAAAAACCTTGTTGGCATAAAAA	18
L6:36	CAATACGCAACCTAAAGTAAACACCCYCACAGCACTCAYTGC	19
L6:37	CAATACGCAACCTAAAGTAAAGTTCCYCACAGCACTCAYTGC
L6:13	TGTTTCCCTTTCTTCTTTAGCGACTTGGAGCTCTTGATCAAA	20
L6:38	TGTTTCCCTTTCTTCTTTAGCGACTTGGCTCTCTTGATCAAA
L6:39	CMAAVCTTGTCGCAMTAATGGCGGCATACTAGCAGTAGTAGG	21
L6:40	CMAAVCTTGTCGGGCTAATGGCGGCATACTAGCAGTAGTAGG
L6:9	GAATAAGAAGGCTGGCTCTGCACCTTGGTGATCCTTTAATTC	22
L6:4	TTTAAGTTGTTTTTCTAATCCGCATATGATCAATTCAAGGCC	23
L6:41	GGGAACTTCGGCGCGCCTTAAGACCCACTTTCGCA	24
