# Supplementary material for: Design and evolution of the tetracycline repressor into sulfonylurea herbicide-responsive gene switches for field crops
Source: Nat Commun. 2026 Jun 8;17:7278. doi: 10.1038/s41467-026-73848-w (PMC13402354; doi:10.1038/s41467-026-73848-w)
Supplement: Supplementary file 18 — Supplementary Data 15 [file 41467_2026_73848_MOESM18_ESM.xlsx]

## Sheet: L8 library
Name	Sequence	Group	Direction
L8:1	CACACAGGAATCCATGGCCAGACTCGACAAGAGCAAGGTG	1	Forward
L8:2	ATCAACAGCGCACTGGAGCTGCTGAACGAGGTCGGAATCGAA	2
L8:3	GGCCTCACAACCCGTAAACTCGCCCAGAAGCTCGGGGTAGAG	3
L8:4	CAGCCTACATTGTATTGGCACGTCAAGAACAAGCGAGCTCTG	4
L8:5	CTAGACGCCWTGGCCATTGAGATGWTGGATAGGCACCAWACC	5
L8:6	CTAGACGCCWTGGCCATTGAGATGWTGGATAGGCACVTTACC
L8:7	CACTACTGCCCTTTGGAAGGGGAAAGCTGGCAAGACTTCTTG	6
L8:8	AGGAACAACGCTAAGAGCWTSAGATGTGCTTTGCTCAGTCAC	7
L8:9	AGGAACAACGCTAAGAGCTGGAGATGTGCTTTGCTCAGTCAC
L8:10	AGGAACAACGCTAAGAGCTACAGATGTGCTTTGCTCAGTCAC
L8:11	AGGAACVTTGCTAAGAGCWTSAGATGTGCTTTGCTCAGTCAC
L8:12	AGGAACVTTGCTAAGAGCTGGAGATGTGCTTTGCTCAGTCAC
L8:13	AGGAACVTTGCTAAGAGCTACAGATGTGCTTTGCTCAGTCAC
L8:14	CGTGATGGAGCCAAGGTCTGSCTAGGTACAGCGTKGACGGAG	8
L8:15	CGTGATGGAGCCAAGGTCTGSCTAGGTACAGCGTWCACGGAG
L8:16	CGTGATGGAGCCAAGGTCTGSCTAGGTACASGGTKGACGGAG
L8:17	CGTGATGGAGCCAAGGTCTGSCTAGGTACASGGTWCACGGAG
L8:18	CGTGATGGAGCCAAGGTCRTGCTAGGTACAGCGTKGACGGAG
L8:19	CGTGATGGAGCCAAGGTCRTGCTAGGTACAGCGTWCACGGAG
L8:20	CGTGATGGAGCCAAGGTCRTGCTAGGTACASGGTKGACGGAG
L8:21	CGTGATGGAGCCAAGGTCRTGCTAGGTACASGGTWCACGGAG
L8:22	CAACAGTATGAAWCTGYGGAGAACATGWTGGCCTTCCTGTGC	9
L8:23	CAACAAGGTTTCTCCCTTGAGAATGCCWTGTACGCAVTCDCG	10
L8:24	CAACAAGGTTTCTCCCTTGAGAATGCCWTGTACGCAVTCMAG
L8:25	CAACAAGGTTTCTCCCTTGAGAATGCCWTGTACGCAVTCYGC
L8:26	CAACAAGGTTTCTCCCTTGAGAATGCCWTGTACGCAVTCGAM
L8:27	GCTGYGCGGRTTTTCACTCTGGGTTGCGTATTGBKGGATCAA	11
L8:28	GCTGYGCGGRTTTTCACTCTGGGTTGCGTATTGAAGGATCAA
L8:29	GCTGYGCGGRTTTTCACTCTGGGTTGCGTATTGTKTGATCAA
L8:30	GAGTCCCAAGTCGCTAAGGAGGAGAGGGAAACACCTACTACT	12
L8:31	GATAGTATGCCGCCACTGMTTCGACAAGCTTGGGAACTCMAA	13
L8:32	GATCACCAAGGTGCAGAGCCAGCCTTCCTGTTCGGCCTTGAA	14
L8:33	TTGATCATATGCGGATTGGAGAAGCAGCTGAAGTGTGAAAGT	15
L8:34	GGGTCTTAAGGCGCGCCGAAGTTCCC	16
L8:35	CAGCTCCAGTGCGCTGTTGATCACCTTGCTCTTGTCGAGTCT	17	Reverse
L8:36	GAGTTTACGGGTTGTGAGGCCTTCGATTCCGACCTCGTTCAG	18
L8:37	GTGCCAATACAATGTAGGCTGCTCTACCCCGAGCTTCTGGGC	19
L8:38	CTCAATGGCCAWGGCGTCTAGCAGAGCTCGCTTGTTCTTGAC	20
L8:39	CCCTTCCAAAGGGCAGTAGTGGGTWTGGTGCCTATCCAWCAT	21
L8:40	CCCTTCCAAAGGGCAGTAGTGGGTAABGTGCCTATCCAWCAT
L8:41	SAWGCTCTTAGCGTTGTTCCTCAAGAAGTCTTGCCAGCTTTC	22
L8:42	CCAGCTCTTAGCGTTGTTCCTCAAGAAGTCTTGCCAGCTTTC
L8:43	GTAGCTCTTAGCGTTGTTCCTCAAGAAGTCTTGCCAGCTTTC
L8:44	SAWGCTCTTAGCAABGTTCCTCAAGAAGTCTTGCCAGCTTTC
L8:45	CCAGCTCTTAGCAABGTTCCTCAAGAAGTCTTGCCAGCTTTC
L8:46	GTAGCTCTTAGCAABGTTCCTCAAGAAGTCTTGCCAGCTTTC
L8:47	SCAGACCTTGGCTCCATCACGGTGACTGAGCAAAGCACATCT	23
L8:48	CAYGACCTTGGCTCCATCACGGTGACTGAGCAAAGCACATCT
L8:49	CTCCRCAGWTTCATACTGTTGCTCCGTCMACGCTGTACCTAG	24
L8:50	CTCCRCAGWTTCATACTGTTGCTCCGTGWACGCTGTACCTAG
L8:51	CTCCRCAGWTTCATACTGTTGCTCCGTCMACCSTGTACCTAG
L8:52	CTCCRCAGWTTCATACTGTTGCTCCGTGWACCSTGTACCTAG
L8:53	CTCAAGGGAGAAACCTTGTTGGCACAGGAAGGCCAWCATGTT	25
L8:54	CAGAGTGAAAAYCCGCRCAGCCGHGABTGCGTACAWGGCATT	26
L8:55	CAGAGTGAAAAYCCGCRCAGCCTKGABTGCGTACAWGGCATT
L8:56	CAGAGTGAAAAYCCGCRCAGCGCRGABTGCGTACAWGGCATT
L8:57	CAGAGTGAAAAYCCGCRCAGCKTCGABTGCGTACAWGGCATT
L8:58	CTCCTTAGCGACTTGGGACTCTTGATCCMVCAATACGCAACC	27
L8:59	CTCCTTAGCGACTTGGGACTCTTGATCCTTCAATACGCAACC
L8:60	CTCCTTAGCGACTTGGGACTCTTGATCAMACAATACGCAACC
L8:61	AAKCAGTGGCGGCATACTATCAGTAGTAGGTGTTTCCCTCTC	28
L8:62	TGGCTCTGCACCTTGGTGATCTTKGAGTTCCCAAGCTTGTCG	29
L8:63	CTCCAATCCGCATATGATCAATTCAAGGCCGAACAGGAAGGC	30
L8:64	CTTCGGCGCGCCTTAAGACCCACTTTCACACTTCAGCTGCTT	31
