# Supplementary material for: Design and evolution of the tetracycline repressor into sulfonylurea herbicide-responsive gene switches for field crops
Source: Nat Commun. 2026 Jun 8;17:7278. doi: 10.1038/s41467-026-73848-w (PMC13402354; doi:10.1038/s41467-026-73848-w)
Supplement: Supplementary file 19 — Supplementary Data 16 [file 41467_2026_73848_MOESM19_ESM.xlsx]

## Sheet: Parental clone for L8
Name	Sequence	Group	Direction
L6-4D10:01	CAGCCTACATTGTATTGGCACGTCAAGAACAAGCGAGCTCTG	1	Forward
L6-4D10:02	CTAGACGCCTTGGCCATTGAGATGATGGATAGGCACCAAACC	2
L6-4D10:03	CACTACTYGCCTTTGGAAGGGGAAAGCTGGCAAGACTTCTTG	3
L6-4D10:04	AGGAACAACGCTAAGAGCTGCAGACGTGCTTTGCTCAGTCAC	4
L6-4D10:05	AGGAACAACGCTAAGAGCTGCAGAAATGCTTTGCTCAGTCAC
L6-4D10:06	CGTGATGGAGCCAAGGTCTGCCTAGGTACACGGTGGACGGAG	5
L6-4D10:07	CAACAGTATGAATCTGCGGAGAACATGTTGGCCTTCCTGACC	6
L6-4D10:08	CAACAAGGTTTCTCCCTTGAGAATGCCTTGTACGCAGTCTCC	7
L6-4D10:09	GCTGTGCGGGTTTTCACTCTGGGTTGGGTATTGTTCGATCAA	8
L6-4D10:10	GCTGTGCGGGTTTTCACTCTGGGTGCCGTATTGTTCGATCAA
L6-4D10:11	GAGTCCCAAGTCGCTAAGGAGGAGAGGGAAACACCTACTACT	9
L6-4D10:12	GATAGTATGCCGCCACTGCTTCGACAAGCTTGGGAACTCAAA	10
L6-4D10:13	GATCACCAAGGTGCAGAGCCAGCCTTCCTGTTCGGCCTTGAA	11
L6-4D10:14	TTGATCATAKCCGGATTGGAGAAGCAGCTGAAGKCAGAAAGT	12
L6-4D10:15	TTGATCATAKCCGGATTGGAGAAGCAGCTGAAGAGAGAAAGT
L6-4D10:16	TTGATCATACGCGGATTGGAGAAGCAGCTGAAGKCAGAAAGT
L6-4D10:17	TTGATCATACGCGGATTGGAGAAGCAGCTGAAGAGAGAAAGT
L6-4D10:18	GGGTCTTAATGATAGCTGCAGAAGGTACCTTGGCGCGCC	13
L6-4D10:19	CTCAATGGCCAAGGCGTCTAGCAGAGCTCGCTTGTTCTTGAC	14	Reverse
L6-4D10:20	CCCTTCCAAAGGCRAGTAGTGGGTTTGGTGCCTATCCATCAT	15
L6-4D10:21	GCAGCTCTTAGCGTTGTTCCTCAAGAAGTCTTGCCAGCTTTC	16
L6-4D10:22	GCAGACCTTGGCTCCATCACGGTGACTGAGCAAAGCACGTCT	17
L6-4D10:23	GCAGACCTTGGCTCCATCACGGTGACTGAGCAAAGCATTTCT
L6-4D10:24	CTCCGCAGATTCATACTGTTGCTCCGTCCACCGTGTACCTAG	18
L6-4D10:25	CTCAAGGGAGAAACCTTGTTGGGTCAGGAAGGCCAACATGTT	19
L6-4D10:26	CAGAGTGAAAACCCGCACAGCGGAGACTGCGTACAAGGCATT	20
L6-4D10:27	CTCCTTAGCGACTTGGGACTCTTGATCGAACAATACCCAACC	21
L6-4D10:28	CTCCTTAGCGACTTGGGACTCTTGATCGAACAATACGGCACC
L6-4D10:29	AAGCAGTGGCGGCATACTATCAGTAGTAGGTGTTTCCCTCTC	22
L6-4D10:30	TGGCTCTGCACCTTGGTGATCTTTGAGTTCCCAAGCTTGTCG	23
L6-4D10:31	CTCCAATCCGGMTATGATCAATTCAAGGCCGAACAGGAAGGC	24
L6-4D10:32	CTCCAATCCGCGTATGATCAATTCAAGGCCGAACAGGAAGGC
L6-4D10:33	CTGCAGCTATCATTAAGACCCACTTTCTGMCTTCAGCTGCTT	25
L6-4D10:34	CTGCAGCTATCATTAAGACCCACTTTCTCTCTTCAGCTGCTT
