# Supplementary material for: Design and evolution of the tetracycline repressor into sulfonylurea herbicide-responsive gene switches for field crops
Source: Nat Commun. 2026 Jun 8;17:7278. doi: 10.1038/s41467-026-73848-w (PMC13402354; doi:10.1038/s41467-026-73848-w)
Supplement: Supplementary file 20 — Supplementary Data 17 [file 41467_2026_73848_MOESM20_ESM.xlsx]

## Sheet: L8-3F01 SSM
Name	Sequence	Direction
3F1-60T	CCTTGGCCATTGAGATGNNKGATAGGCACCAAACCCACTAC	F
3F1-60B	GTAGTGGGTTTGGTGCCTATCMNNCATCTCAATGGCCAAGG	R
3F1-64T	GAGATGATGGATAGGCACNNKACCCACTACTTGCCTTTG	F
3F1-64B	CAAAGGCAAGTAGTGGGTMNNGTGCCTATCCATCATCTC	R
3F1-82T	CAAGACTTCTTGAGGAACNNKGCTAAGAGCTGCAGACGTG	F
3F1-82B	CACGTCTGCAGCTCTTAGCMNNGTTCCTCAAGAAGTCTTG	R
3F1-86T	GAGGAACAACGCTAAGAGCNNKAGACGTGCTTTGCTCAGTC	F
3F1-86B	GACTGAGCAAAGCACGTCTMNNGCTCTTAGCGTTGTTCCTC	R
3F1-100T	CGTGATGGAGCCAAGGTCNNKCTAGGTACACGGTGGACG	F
3F1-100B	CGTCCACCGTGTACCTAGMNNGACCTTGGCTCCATCACG	R
3F1-104T	CAAGGTCTGCCTAGGTACANNKTGGACGGAGCAACAGTATG	F
3F1-104B	CATACTGTTGCTCCGTCCAMNNTGTACCTAGGCAGACCTTG	R
3F1-105T	GTCTGCCTAGGTACACGGNNKACGGAGCAACAGTATGAAAC	F
3F1-105B	GTTTCATACTGTTGCTCCGTMNNCCGTGTACCTAGGCAGAC	R
3F1-113T	GAGCAACAGTATGAAACTNNKGAGAACATGTTGGCCTTCC	F
3F1-113B	GGAAGGCCAACATGTTCTCMNNAGTTTCATACTGTTGCTC	R
3F1-116T	GTATGAAACTGCGGAGAACNNKTTGGCCTTCCTGACCCAAC	F
3F1-116B	GTTGGGTCAGGAAGGCCAAMNNGTTCTCCGCAGTTTCATAC	R
3F1-134T	GAGAATGCCTTGTACGCANNKTCCGCTGTGCGGGTTTTCAC	F
3F1-134B	GTGAAAACCCGCACAGCGGAMNNTGCGTACAAGGCATTCTC	R
3F1-135T	GAATGCCTTGTACGCAGTCNNKGCTGTGCGGGTTTTCACTC	F
3F1-135B	GAGTGAAAACCCGCACAGCMNNGACTGCGTACAAGGCATTC	R
3F1-138T	GTACGCAGTCTCCGCTGTGNNKGTTTTCACTCTGGGTGCC	F
3F1-138B	GGCACCCAGAGTGAAAACMNNCACAGCGGAGACTGCGTAC	R
3F1-139T	ACGCAGTCTCCGCTGTGCGGNNKTTCACTCTGGGTGCCGTA	F
3F1-139B	TACGGCACCCAGAGTGAAMNNCCGCACAGCGGAGACTGCGT	R
3F1-147T	CACTCTGGGTGCCGTATTGNNKGATCAAGAGTCCCAAGTC	F
3F1-147B	GACTTGGGACTCTTGATCMNNCAATACGGCACCCAGAGTG	R
3F1-151T	CGTATTGTTCGATCAAGAGNNKCAAGTCGCTAAGGAGGAGAG	F
3F1-151B	CTCTCCTCCTTAGCGACTTGMNNCTCTTGATCGAACAATACG	R
3F1-174T	GCCACTGCTTCGACAAGCTNNKGAACTCAAAGATCACCAAG	F
3F1-174B	CTTGGTGATCTTTGAGTTCMNNAGCTTGTCGAAGCAGTGGC	R
3F1-177T	TCGACAAGCTTGGGAACTCNNKGATCACCAAGGTGCAGAGC	F
3F1-177B	GCTCTGCACCTTGGTGATCMNNGAGTTCCCAAGCTTGTCGA	R
