# Supplementary material for: Design and evolution of the tetracycline repressor into sulfonylurea herbicide-responsive gene switches for field crops
Source: Nat Commun. 2026 Jun 8;17:7278. doi: 10.1038/s41467-026-73848-w (PMC13402354; doi:10.1038/s41467-026-73848-w)
Supplement: Supplementary file 21 — Supplementary Data 18 [file 41467_2026_73848_MOESM21_ESM.xlsx]

## Sheet: CsL3 library
Name	Sequence	Group	Direction
CsL3:1	TGGCACGTCAAGAACAAGCGAGCTCTGCTAGACGCCTTGGCC	1	Forward
CsL3:2	ATTGAGATGMATGATAGGCACRGCACCCACTACTTGCCTTTG	2
CsL3:3	ATTGAGATGMATGATAGGCACCAGACCCACTACTTGCCTTTG
CsL3:4	ATTGAGATGATGGATAGGCACRGCACCCACTACTTGCCTTTG
CsL3:5	ATTGAGATGATGGATAGGCACCAGACCCACTACTTGCCTTTG
CsL3:6	GAAGGGGAAAGCTGGCAAGACTTCTTGAGGAACTWCGCTAAG	3
CsL3:7	AGCTCCCGACGTGCTTTGCTCAGTCACCGTGATGGAGCCAAG	4
CsL3:8	AGCATGCGACGTGCTTTGCTCAGTCACCGTGATGGAGCCAAG
CsL3:9	GTCKCGCTTGGTACACGGTGGACGGAGCAACAGTATGAAACT	5
CsL3:10	GSAGAGAACWTGTTGGCCTTCCTGACCCAACAAGGTTTCTCC	6
CsL3:11	CTTGAGAATGCCTTGTACGCAACCGRCGCTGTGCRTRTTTTC	7
CsL3:12	CTTGAGAATGCCTTGTACGCAACCTCAGCTGTGCRTRTTTTC
CsL3:13	CTTGAGAATGCCTTGTACGCASTGGRCGCTGTGCRTRTTTTC
CsL3:14	CTTGAGAATGCCTTGTACGCASTGTCAGCTGTGCRTRTTTTC
CsL3:15	ACTCTGGGTGCCGTATTGGTGGATCAAGAGRGCCAAGTCGCT	8
CsL3:16	ACTCTGGGTGCCGTATTGGTGGATCAAGAGCAGCAAGTCGCT
CsL3:17	ACTCTGGGTGCCGTATTGCAAGATCAAGAGRGCCAAGTCGCT
CsL3:18	ACTCTGGGTGCCGTATTGCAAGATCAAGAGCAGCAAGTCGCT
CsL3:19	AAGGAGGAGAGGGAAACACCTACTACTGATAGTATGCCGCCA	9
CsL3:20	CTGCTTCGACAAGCCTGGGAACTCAAAGATCACCAAGGTGCA	10
CsL3:21	GAGCCAGCCTTCCTGTTCGGCCTTGAATTGATCATAGCCGGA	11
CsL3:22	TTGGAGAAGCAGCTGAAGAGAGAAAGTGGGTCTCACCATCAC	12
CsL3:23	GTGCCTATCATKCATCTCAATGGCCAAGGCGTCTAGCAGAGC	13	Reverse
CsL3:24	GTGCCTATCCATCATCTCAATGGCCAAGGCGTCTAGCAGAGC
CsL3:25	GTCTTGCCAGCTTTCCCCTTCCAAAGGCAAGTAGTGGGTGCT	14
CsL3:26	GTCTTGCCAGCTTTCCCCTTCCAAAGGCAAGTAGTGGGTGCC
CsL3:27	GTCTTGCCAGCTTTCCCCTTCCAAAGGCAAGTAGTGGGTCTG
CsL3:28	GAGCAAAGCACGTCGGGAGCTCTTAGCGWAGTTCCTCAAGAA	15
CsL3:29	GAGCAAAGCACGTCGCATGCTCTTAGCGWAGTTCCTCAAGAA
CsL3:30	CCACCGTGTACCAAGCGMGACCTTGGCTCCATCACGGTGACT	16
CsL3:31	GAAGGCCAACAWGTTCTCTSCAGTTTCATACTGTTGCTCCGT	17
CsL3:32	TGCGTACAAGGCATTCTCAAGGGAGAAACCTTGTTGGGTCAG	18
CsL3:33	CACCAATACGGCACCCAGAGTGAAAAYAYGCACAGCGYCGGT	19
CsL3:34	TTGCAATACGGCACCCAGAGTGAAAAYAYGCACAGCGYCGGT
CsL3:35	CACCAATACGGCACCCAGAGTGAAAAYAYGCACAGCTGAGGT
CsL3:36	TTGCAATACGGCACCCAGAGTGAAAAYAYGCACAGCTGAGGT
CsL3:37	CACCAATACGGCACCCAGAGTGAAAAYAYGCACAGCGYCCAC
CsL3:38	CACCAATACGGCACCCAGAGTGAAAAYAYGCACAGCGYCCAG
CsL3:39	TTGCAATACGGCACCCAGAGTGAAAAYAYGCACAGCGYCCAC
CsL3:40	TTGCAATACGGCACCCAGAGTGAAAAYAYGCACAGCGYCCAG
CsL3:41	CACCAATACGGCACCCAGAGTGAAAAYAYGCACAGCTGACAC
CsL3:42	CACCAATACGGCACCCAGAGTGAAAAYAYGCACAGCTGACAG
CsL3:43	TTGCAATACGGCACCCAGAGTGAAAAYAYGCACAGCTGACAC
CsL3:44	TTGCAATACGGCACCCAGAGTGAAAAYAYGCACAGCTGACAG
CsL3:45	AGGTGTTTCCCTCTCCTCCTTAGCGACTTGGCYCTCTTGATC	20
CsL3:46	AGGTGTTTCCCTCTCCTCCTTAGCGACTTGCTGCTCTTGATC
CsL3:47	TTCCCAGGCTTGTCGAAGCAGTGGCGGCATACTATCAGTAGT	21
CsL3:48	GCCGAACAGGAAGGCTGGCTCTGCACCTTGGTGATCTTTGAG	22
CsL3:49	TCTCTTCAGCTGCTTCTCCAATCCGGCTATGATCAATTCAAG	23
CsL3:50	CACAGGCGCGCCTTAGTGATGGTGGTGATGGTGAGACCCACTTTC	24
