# Supplementary material for: Design and evolution of the tetracycline repressor into sulfonylurea herbicide-responsive gene switches for field crops
Source: Nat Commun. 2026 Jun 8;17:7278. doi: 10.1038/s41467-026-73848-w (PMC13402354; doi:10.1038/s41467-026-73848-w)
Supplement: Supplementary file 22 — Supplementary Data 19 [file 41467_2026_73848_MOESM22_ESM.xlsx]

## Sheet: CsL4.2 library
Name	Sequence	Group	Direction
CsL4.2-1	TGGCACGTCAAGAACAAGCGAGCTCTGCTAGACGCCTTGGCC	1	Forward
CsL4.2-2	ATTGAGATGCATGATAGGCACGGAACCCACTACTTGCCTTTG	2
CsL4.2-3	ATTGAGATGCATGATAGGCACCAAACCCACTACTTGCCTTTG
CsL4.2-4	ATTGAGATGATGGATAGGCACGGAACCCACTACTTGCCTTTG
CsL4.2-5	ATTGAGATGATGGATAGGCACCAAACCCACTACTTGCCTTTG
CsL4.2-6	GAAGGGGAAAGCTGGCAAGACTWTTTGAGGAACTWTGCTAAG	3
CsL4.2-7	AGCATGCGACKAGCTTTGCTCAGTCACCGTGATGGAGCCAAG	4
CsL4.2-8	AGCATGCGATGCGCTTTGCTCAGTCACCGTGATGGAGCCAAG
CsL4.2-9	GTCKCCCTTGGTACACGGTGGACGGAGCAACAGTATGAAACT	5
CsL4.2-10	GCGGAGAACATGTTGGCCTTCCTGACCCAACAAGGTTTCTCC	6
CsL4.2-11	CTTGAGAATGCCTTGTACGCAACAGATGCTGTGCGGGTTTTC	7
CsL4.2-12	CTTGAGAATGCCTTGTACGCAACAAGCGCTGTGCGGGTTTTC
CsL4.2-13	ACTCTGGGTGCCGTATTGCWGGATCAAGAGGGACAAGTCGCT	8
CsL4.2-14	ACTCTGGGTGCCGTATTGCWGGATCAAGAGCAACAAGTCGCT
CsL4.2-15	AAKGAGGAGAGGGAAACACCTACTMCTGATAGWATGCCGCCA	9
CsL4.2-16	CTGCTTCGACAAGCCTGGGAACTCAAAGWKCACCAAGGTGCA	10
CsL4.2-17	GAGCCAGCCTTCCTGTTCGGCCTTGAATTGATCATAGCCGGA	11
CsL4.2-18	TTGGAGAAGCAGCTGAAGAGAGAAAGTGGGTCTCACCATCAC	12
CsL4.2-19	GTGCCTATCATGCATCTCAATGGCCAAGGCGTCTAGCAGAGC	13	Reverse
CsL4.2-20	GTGCCTATCCATCATCTCAATGGCCAAGGCGTCTAGCAGAGC
CsL4.2-21	GTCTTGCCAGCTTTCCCCTTCCAAAGGCAAGTAGTGGGTTCC	14
CsL4.2-22	GTCTTGCCAGCTTTCCCCTTCCAAAGGCAAGTAGTGGGTTTG
CsL4.2-23	GAGCAAAGCTMGTCGCATGCTCTTAGCAWAGTTCCTCAAAWA	15
CsL4.2-24	GAGCAAAGCGCATCGCATGCTCTTAGCAWAGTTCCTCAAAWA
CsL4.2-25	CCACCGTGTACCAAGGGMGACCTTGGCTCCATCACGGTGACT	16
CsL4.2-26	GAAGGCCAACATGTTCTCCGCAGTTTCATACTGTTGCTCCGT	17
CsL4.2-27	TGCGTACAAGGCATTCTCAAGGGAGAAACCTTGTTGGGTCAG	18
CsL4.2-28	CWGCAATACGGCACCCAGAGTGAAAACCCGCACAGCATCTGT	19
CsL4.2-29	CWGCAATACGGCACCCAGAGTGAAAACCCGCACAGCGCTTGT
CsL4.2-30	AGGTGTTTCCCTCTCCTCMTTAGCGACTTGTCCCTCTTGATC	20
CsL4.2-31	AGGTGTTTCCCTCTCCTCMTTAGCGACTTGTTGCTCTTGATC
CsL4.2-32	TTCCCAGGCTTGTCGAAGCAGTGGCGGCATWCTATCAGKAGT	21
CsL4.2-33	GCCGAACAGGAAGGCTGGCTCTGCACCTTGGTGMWCTTTGAG	22
CsL4.2-34	TCTCTTCAGCTGCTTCTCCAATCCGGCTATGATCAATTCAAG	23
CsL4.2-35	CACAGGCGCGCCTTAGTGATGGTGGTGATGGTGAGACCCACTTTC	24
