# Supplementary material for: Design and evolution of the tetracycline repressor into sulfonylurea herbicide-responsive gene switches for field crops
Source: Nat Commun. 2026 Jun 8;17:7278. doi: 10.1038/s41467-026-73848-w (PMC13402354; doi:10.1038/s41467-026-73848-w)
Supplement: Supplementary file 24 — Source data [file 41467_2026_73848_MOESM24_ESM.xlsx]

## Sheet: Figure 3B
time (h)	H2O			No treatment			Es
0				0	0	25
24	28.65	29.95	26.35				415	290	365
48	0	19.2	32.9				325	505	575
72	23	0	30				545	640	625

## Sheet: Figure 3C
0	1	2	4	6	10	24	48	72
0.0022	0.49	0.86	1.59	2.23	4.22	5.98	5.73	8.91
0.0009	0.39	0.71	1.47	2.23	3.85	4.2	4.63	5.23
0.0027	0.54	1.14	2.12	3.13	3.94	4.51	4.9	5.85

## Sheet: Figure 5F
pVER7384	pHD2094	pHD1120	pHD2096
0.00113688	0.00127785	0.00218893	0.00044814
0.00162215	0.00142415	0.00224515	0.00109812
0.00183173	0.00164706	0.00252911	0.00129022
0.00220623	0.00180848	0.00294411	0.0014889
0.00270446	0.00185072	0.00445621	0.00161105
0.00412347	0.0020625	0.00511309	0.00165544
0.00463963	0.00467973	0.0113206	0.00287716

## Sheet: Figure 5G
pVER7384	pHD2094	pHD1120	pHD2096
10.8653	66.1992	24.1488	436.482
9.1363	102.288	32.8095	192.822
8.27929	171.295	48.1546	180.497
6.93383	188.829	107.532	250.672
6.5972	245.819	77.1329	302.491
7.80697	275.961	67.4335	425.557
25.4041	123.768	47.4682	246.971

## Sheet: Supplementary Figure 8
	0	0.17	0.51	1.52	4.57	13.72	41.15	123.46	370.37	1111.11	3333.33	10000
L1-9	0.0157985	0.0154299	0.0156766	0.0153795	0.0178406	0.016428	0.018772	0.0182375	0.0183696	0.023352	0.0853167	0.603743
L1-9	0.0165332	0.0163843	0.0167727	0.0161119	0.0169894	0.0171832	0.0177982	0.0179756	0.0202465	0.0269846	0.0895585	0.573536
L1-9	0.0160191	0.0161907	0.0163329	0.0164343	0.0173626	0.0185954	0.0184337	0.019544	0.0210463	0.0280775	0.0798672	0.52981
L15-20	0.0149804	0.0147192	0.0147397	0.0187374	0.616375	9.59937	14.0723	13.4774	14.1662	14.4382	14.9367	13.6522
L15-20	0.0135427	0.0146099	0.015285	0.019589	0.458351	9.85707	14.3719	15.2662	15.398	15.283	15.5733	16.1921
L15-20	0.0155131	0.0164857	0.0160888	0.0210748	0.616959	9.81198	13.4762	15.1726	15.6948	15.5006	15.3954	15.9405
Top10	-0.00126061	-0.00121658	-0.00074771	-0.000567118	-0.000424656	4.7738e-05	0.00029279	-0.000334217	0.00128868	-0.000493864	-0.000468056	-0.00098582
KM3	24.3625	21.9981	23.5196	24.8244	26.0424	24.5684	22.3523	23.4613	23.7896	23.3267	21.5129	21.2214
L4-118	0.02138	0.0218051	0.0218167	0.0220403	0.0233986	0.0247478	0.0286391	0.0479239	0.236779	1.98093	9.25834	21.4243
L4-118	0.0177994	0.0183046	0.0189408	0.0188974	0.0203987	0.021186	0.0243713	0.0393894	0.178757	1.59215	6.99162	20.2166
L4-118	0.017283	0.0159092	0.0163191	0.0163481	0.0171381	0.017261	0.0205618	0.0334277	0.154797	1.39058	6.46342	17.6815
L7-A11	0.0264864	0.0271976	0.0277411	0.0353653	0.130878	3.2658	11.9617	17.244	21.4925	22.3768	25.7208	28.1322
L7-A11	0.0241012	0.0253162	0.026987	0.0328941	0.116089	3.01661	10.8358	16.0275	19.0928	22.3703	26.8186	29.496
L7-A11	0.0249426	0.0249093	0.0272088	0.0352124	0.149744	3.24763	11.3889	16.3545	19.3767	21.6183	23.6917	25.16
Top10	-0.00207726	-0.00171493	-0.00153642	-0.00182776	-0.00195321	-0.00215683	-0.000908384	-0.00118635	0.00130815	0.000645571	-0.000390227	-0.000566996
KM3	35.9956	33.4632	35.0276	33.3604	31.1939	32.8923	32.8892	33.4547	30.7926	32.422	34.8935	34.7171
L7-D01	0.0191654	0.0194381	0.0201096	0.0232691	0.0428644	0.388816	3.10689	9.45165	16.1384	20.3224	23.5846	23.6938
L7-D01	0.0213504	0.0206192	0.021545	0.0240431	0.0417588	0.408923	3.59329	10.1907	16.2094	20.2949	23.6039	25.2102
L7-D01	0.0169903	0.0165679	0.0176673	0.0199302	0.038382	0.397823	3.03241	8.04383	13.2557	16.5384	19.6749	20.278
L10-B07	0.0221596	0.0218194	0.0231745	0.0308723	0.247595	7.93589	17.5425	19.848	21.7966	24.2556	23.2311	23.8611
L10-B07	0.0214531	0.0212527	0.02377	0.0330162	0.25697	7.37145	16.6107	19.8067	19.1695	20.481	20.8792	21.2119
L10-B07	0.0212435	0.0212357	0.0225754	0.0300384	0.239451	7.80585	18.4134	19.3276	19.3844	23.0133	22.0066	23.5629
Top10	-0.00103285	-0.00104263	-0.000860883	-0.000298397	-0.000424709	0.000288103	0.00128606	0.000381088	0.00129891	0.000322529	0.00202098	0.0003856
KM3	25.3786	24.6198	25.031	24.9634	27.9519	29.3476	25.5568	26.0086	25.0279	25.4429	26.6442	27.4449
L10-B08	0.0516272	0.0482066	0.0530887	0.0890387	1.08833	12.5232	17.9962	19.9944	21.3083	22.8764	24.9595	26.335
L10-B08	0.0465077	0.0462556	0.0527012	0.0885636	1.12178	11.1537	16.1109	18.2934	18.1331	20.0881	22.6383	24.4923
L10-B08	0.0501142	0.0517087	0.0602224	0.100835	1.03352	11.9131	17.8084	19.142	19.8679	20.1487	20.6904	22.3938
L11-C06	0.0264954	0.0255914	0.0288448	0.0399261	0.385476	6.53111	11.8364	14.5684	16.2756	15.9315	18.6851	19.4593
L11-C06	0.029391	0.02964	0.0314352	0.0476025	0.447211	8.65132	15.2963	17.2941	19.0707	19.772	22.2392	24.1589
L11-C06	0.0289087	0.0291196	0.0328623	0.0468941	0.455518	7.77679	13.5938	16.7658	18.4264	18.4028	20.6908	20.3601
Top10	-0.00250825	-0.00222096	-0.00135857	-0.00211906	-0.00236654	-0.00252734	-0.0019939	-0.00220256	-0.00196995	-0.00212479	-0.000730119	-0.00251045
KM3	31.1459	33.3885	30.9005	29.1805	28.8227	28.7819	29.1496	29.5379	29.2588	29.2475	31.5663	32.2467
L12-1-11	0.0196868	0.0193634	0.0210836	0.0312336	0.513726	10.8026	13.5956	14.2844	14.3912	14.6614	14.5085	15.3967
L12-1-11	0.0181656	0.0181609	0.0213251	0.0305528	0.360904	10.0193	13.4183	14.3972	14.6629	15.101	15.643	16.0647
L12-1-11	0.0184781	0.0196135	0.0203561	0.0330779	0.360051	10.0586	12.8032	13.3567	14.3006	14.183	14.5485	15.4729
L13-1-9	0.0158339	0.0153997	0.0159597	0.0219481	0.315279	10.1915	12.6628	13.3859	13.6617	13.3036	14.3173	15.8785
L13-1-9	0.0146849	0.014246	0.015751	0.0212701	0.293011	10.0483	13.1514	13.3955	13.7836	13.3184	14.992	14.8225
L13-1-9	0.0162089	0.0162703	0.0171788	0.0215608	0.374986	9.44104	11.8277	12.4205	12.3551	15.8193	13.9984	14.7934
Top10	-0.00183691	-0.00160257	-0.00164845	-0.00174196	-0.00170823	-0.00153313	-0.000376744	-0.00100189	0.000169597	0.00159019	0.000789307	0.00611297
KM3	24.6286	23.4581	24.2135	24.8056	21.9084	22.0209	25.2794	22.4018	23.1459	21.7701	23.6999	25.1673
wtTetR	0.0101525	0.0088404	0.00845851	0.0087558	0.00890463	0.00901902	0.0091896	0.00935202	0.00965863	0.00922357	0.0102007	0.0104511
wtTetR	0.0090531	0.00851932	0.00870379	0.00849288	0.00802992	0.00774153	0.00791692	0.00808877	0.00826664	0.00856636	0.00907104	0.00896822
wtTetR	0.0095697	0.00847974	0.00858216	0.00875187	0.00848102	0.00928178	0.00905241	0.00925718	0.00965551	0.00994228	0.0101049	0.0101069
L13-2-23	0.011165	0.010131	0.0100438	0.00987556	0.0284377	1.90484	7.999	12.0165	13.5078	14.0152	15.3343	17.0569
L13-2-23	0.00919932	0.00928021	0.008755	0.00918023	0.0186249	2.13698	7.33228	10.6855	12.7077	13.2198	14.9365	15.7063
L13-2-23	0.00934716	0.00878399	0.00871108	0.00890046	0.0159351	2.18481	7.90647	11.2883	13.306	16.5578	15.5126	17.8323
Top10	-0.00151582	-0.00157201	-0.00153127	-0.00156321	-0.00168588	-0.00139298	-0.000290296	-0.00140988	-0.000301464	-0.000714369	-0.000498889	0.000719058
KM3	29.1991	25.1979	26.6488	25.8245	26.234	26.798	24.8418	24.718	24.3969	24.7507	26.644	26.6026

## Sheet: Supplementary Figure 9
	0	0.17	0.51	1.52	4.57	13.72	41.15	123.46	370.37	1111.11	3333.33	10000
L13-2-23	0.00955737	0.0089637	0.00924578	0.00932858	0.00982464	0.0102915	0.0109872	0.0140765	0.0364445	0.289731	2.15272	6.62174
L13-2-23	0.0109523	0.0106367	0.0107857	0.0105103	0.0110792	0.0115207	0.0127748	0.0167718	0.0499582	0.496489	2.70634	7.29804
L13-2-23	0.00957977	0.00961877	0.0100026	0.0108288	0.0110766	0.0117417	0.0117795	0.0166718	0.0542536	0.499806	2.70118	7.13545
L15-20	0.0114444	0.0112429	0.0116591	0.0115048	0.0117342	0.0140032	0.0246509	0.148501	1.7128	6.21897	11.0489	12.7861
L15-20	0.00997283	0.0108457	0.0110953	0.0117719	0.0125202	0.014428	0.0251967	0.143548	1.69289	6.90328	11.7046	13.9735
L15-20	0.0102087	0.0109188	0.010945	0.0119355	0.01214	0.0141161	0.0239433	0.154554	1.60195	5.97874	10.5287	12.4469
Top10	-0.000421068	-0.000431829	-0.000264316	2.77763e-06	-1.06457e-05	0.000249446	0.000291224	0.00760213	-0.000213919	0.00036332	0.000341449	0.00186723
KM3	19.6281	19.9103	19.3696	19.4868	21.3469	19.8092	19.5861	20.2685	19.9088	20.6047	21.1121	19.9832
L4-118	0.0199633	0.0193774	0.0198859	0.0210852	0.0215906	0.0220182	0.0226682	0.0232177	0.0232502	0.0320191	0.0955575	0.720582
L4-118	0.016041	0.0157653	0.0158457	0.0158545	0.016885	0.0169775	0.0167059	0.0175212	0.01926	0.0283326	0.0961667	0.690947
L4-118	0.0134523	0.0133245	0.0131616	0.0136066	0.013894	0.0146465	0.0155463	0.015386	0.0171597	0.0261037	0.0898268	0.68612
L7-A11	0.0284968	0.0274297	0.0286984	0.0297051	0.0309006	0.0348306	0.0485112	0.137092	0.984702	5.69191	14.7568	22.2938
L7-A11	0.0249773	0.0266882	0.0283106	0.0292879	0.0309117	0.0337376	0.0473757	0.135262	0.963089	5.94985	15.4703	22.4017
L7-A11	0.0280117	0.0274836	0.0294822	0.0300452	0.0317044	0.0343873	0.0472323	0.132772	0.82954	5.46071	14.5186	22.7238
Top10	-0.00064545	-0.000520643	-0.000358916	-0.000115895	-8.42428e-05	1.00718e-05	-2.67858e-05	-0.000118268	-0.000183071	-4.90628e-05	0.00317501	-1.48677e-05
KM3	29.6033	29.571	29.5857	31.1956	30.544	31.4756	30.5202	28.9418	29.5655	30.1412	30.3696	29.5639
L7-D01	0.0183956	0.0185361	0.0191433	0.018823	0.0194089	0.021184	0.0245013	0.0390766	0.162404	1.28148	5.69967	15.2573
L7-D01	0.0236041	0.0199368	0.0208027	0.0221371	0.0223105	0.0238775	0.0280094	0.052831	0.257159	1.96547	7.46528	16.7175
L7-D01	0.0211762	0.0189797	0.0189544	0.0186459	0.0193652	0.0209031	0.0246554	0.0459103	0.216032	1.74634	6.06098	15.9282
L10-B07	0.022055	0.0203765	0.0209004	0.0211516	0.0219048	0.0269457	0.0400704	0.158877	1.58196	8.75069	17.536	22.5677
L10-B07	0.0231807	0.022222	0.0197576	0.0213308	0.0229831	0.0292352	0.0456439	0.188362	1.72667	9.44708	17.2205	22.9033
L10-B07	0.0217813	0.0207114	0.021484	0.0213303	0.0212904	0.0245391	0.0397068	0.161994	1.51555	7.41945	14.6978	20.0197
Top10	-0.00121728	-0.000658547	-0.0014573	-0.00194983	-0.00210358	-0.00223394	-0.0020519	-0.00199526	-0.0019952	-0.00205491	-0.000915636	-0.00207245
KM3	26.765	25.5567	23.737	27.7622	25.0335	23.1957	24.0963	22.7725	22.7149	26.9698	26.5911	24.3128
L10-B08	0.0484032	0.0485693	0.0512812	0.0536165	0.0633693	0.0958244	0.295527	1.92013	7.06222	12.1178	14.1518	16.8345
L10-B08	0.050388	0.0479225	0.049991	0.0541066	0.062545	0.0964428	0.278335	1.87487	7.49497	11.5197	14.1472	15.0244
L10-B08	0.0486385	0.0480053	0.0509094	0.053824	0.0599973	0.0934182	0.304607	1.80262	6.78099	12.0811	13.6206	15.9051
L11-C06	0.0290464	0.0281718	0.0283237	0.0287193	0.030416	0.0348457	0.038095	0.0679871	0.278894	1.99245	6.69624	11.9066
L11-C06	0.0297824	0.0289055	0.0294567	0.0298321	0.0295247	0.0324233	0.037228	0.0603342	0.248001	1.82537	6.57813	11.5826
L11-C06	0.0293805	0.0292758	0.0294526	0.0295207	0.0302492	0.0318464	0.0386052	0.0666458	0.297891	2.12809	6.79605	11.4954
Top10	-0.000771318	-0.000560233	-0.00104345	-0.000491086	-0.000211258	-0.000316859	-1.14569e-05	-0.000383923	-0.000241579	-0.00020848	0.00134926	-0.000448324
KM3	17.92	18.5055	16.6238	17.305	17.394	17.9006	17.4352	17.5445	16.6444	16.5001	19.1326	18.9615
L12-1-11	0.0179322	0.0166241	0.0178281	0.0187378	0.0205815	0.0275855	0.0671459	0.492158	4.16315	10.945	14.5187	17.3015
L12-1-11	0.0181781	0.0190082	0.0188575	0.0198	0.0216841	0.029195	0.0742925	0.579244	4.60803	10.3394	13.9035	15.5554
L12-1-11	0.0211972	0.0204098	0.02112	0.0219374	0.024631	0.0323252	0.083918	0.632779	4.80156	12.4728	16.179	18.0873
L13-1-9	0.0155528	0.0153438	0.015139	0.0152228	0.0154812	0.0172906	0.0192374	0.0276029	0.0952593	0.97386	5.59031	12.2535
L13-1-9	0.0170991	0.0169965	0.0169792	0.0170804	0.0175345	0.01964	0.021368	0.0298785	0.10421	1.0927	6.32488	14.1407
L13-1-9	0.017993	0.0170825	0.0170462	0.016916	0.0174234	0.0183789	0.0204499	0.0296852	0.112131	1.09893	5.83582	12.4164
Top10	-0.00142712	-0.00141248	-0.00126979	-0.001353	-0.00138749	-0.00109927	-0.000976082	-0.00110072	-0.0012257	-0.0010325	-0.0011418	-0.00109892
KM3	17.4064	15.9725	14.8099	13.9626	14.8279	14.751	14.8161	14.7998	13.9441	14.1562	15.9581	16.3771
L1-9	0.0147394	0.0147735	0.0143509	0.0143622	0.0142999	0.0144461	0.014642	0.0149576	0.0149917	0.0156475	0.01874	0.0350988
L1-9	0.0128755	0.0122336	0.0125744	0.0124809	0.0122802	0.0127746	0.0122322	0.01269	0.0128901	0.013869	0.0169286	0.0307028
L1-9	0.013589	0.0127535	0.0127796	0.0130409	0.0131831	0.013178	0.0134867	0.0137496	0.014312	0.0162532	0.0191254	0.0353575
Top10	-0.00153279	-0.00119684	-0.00122941	-0.00142285	-0.00134277	-0.00116276	-0.000675723	-0.000603742	-0.000127067	-0.000953638	-0.000405735	-0.000552765
KM3	25.8971	23.9997	25.0845	23.3205	22.4856	21.5718	21.7051	22.395	21.2516	22.3497	23.4383	25.2779
wtTetR	0.0129112	0.0122938	0.0125288	0.0125947	0.0128931	0.0136717	0.0137826	0.0139959	0.0138322	0.0137864	0.0135968	0.0145377
wtTetR	0.0118527	0.0110542	0.0107412	0.0111855	0.0116367	0.0119637	0.0116656	0.0118208	0.0125137	0.0120347	0.012549	0.012402
wtTetR	0.0122122	0.0113364	0.0112788	0.0116706	0.0115631	0.0125927	0.0126885	0.0127025	0.0130346	0.0133906	0.0139798	0.0143364
Top10	-0.00066433	-0.000384154	-0.000445837	-0.000175501	-0.000170235	0.000234289	0.00036807	0.000115379	-5.27713e-05	0.000100972	0.000182153	0.000931426
KM3	26.4449	22.8605	22.0752	22.1918	21.1076	20.8105	21.5705	21.1766	19.8637	21.4943	22.5496	25.7953

## Sheet: Supplementary Figure 10
	0	0.17	0.51	1.52	4.57	13.72	41.15	123.46	370.37	1111.11	3333.33	10000
L1-9	0.0147394	0.0147735	0.0143509	0.0143622	0.0142999	0.0144461	0.014642	0.0149576	0.0149917	0.0156475	0.01874	0.0350988
L1-9	0.0128755	0.0122336	0.0125744	0.0124809	0.0122802	0.0127746	0.0122322	0.01269	0.0128901	0.013869	0.0169286	0.0307028
L1-9	0.013589	0.0127535	0.0127796	0.0130409	0.0131831	0.013178	0.0134867	0.0137496	0.014312	0.0162532	0.0191254	0.0353575
CsL4.2-20	0.0134322	0.0127691	0.014604	0.0212424	1.13166	10.2482	13.5584	14.6953	14.3825	14.2806	15.5305	19.7132
CsL4.2-20	0.0117327	0.0115269	0.012304	0.0176464	0.681741	9.7199	13.2083	13.8804	15.7784	14.9942	15.772	16.4376
CsL4.2-20	0.0139101	0.0136267	0.0135253	0.0193146	0.915972	9.94491	14.8751	15.2706	15.7164	16.467	16.9385	20.5025
Top10	-0.00153279	-0.00119684	-0.00122941	-0.00142285	-0.00134277	-0.00116276	-0.000675723	-0.000603742	-0.000127067	-0.000953638	-0.000405735	-0.000552765
KM3	25.8971	23.9997	25.0845	23.3205	22.4856	21.5718	21.7051	22.395	21.2516	22.3497	23.4383	25.2779
wtTetR	0.0129112	0.0122938	0.0125288	0.0125947	0.0128931	0.0136717	0.0137826	0.0139959	0.0138322	0.0137864	0.0135968	0.0145377
wtTetR	0.0118527	0.0110542	0.0107412	0.0111855	0.0116367	0.0119637	0.0116656	0.0118208	0.0125137	0.0120347	0.012549	0.012402
wtTetR	0.0122122	0.0113364	0.0112788	0.0116706	0.0115631	0.0125927	0.0126885	0.0127025	0.0130346	0.0133906	0.0139798	0.0143364
CsL4.2-15	0.014443	0.0137747	0.0150838	0.0236287	0.961972	7.65658	10.8875	11.8023	12.5096	12.7735	12.7428	14.1891
CsL4.2-15	0.0149703	0.0147341	0.0167539	0.0265477	1.06727	8.44908	11.6914	13.115	14.226	13.8979	14.7418	15.9237
CsL4.2-15	0.0146389	0.0143519	0.0153574	0.0265877	1.13417	7.88283	11.2545	12.114	12.7302	13.1582	13.7981	14.0508
Top10	-0.00066433	-0.000384154	-0.000445837	-0.000175501	-0.000170235	0.000234289	0.00036807	0.000115379	-5.27713e-05	0.000100972	0.000182153	0.000931426
KM3	26.4449	22.8605	22.0752	22.1918	21.1076	20.8105	21.5705	21.1766	19.8637	21.4943	22.5496	25.7953
L2-14	0.0120602	0.0115175	0.0104751	0.0107312	0.0127661	0.0133564	0.0141238	0.0132466	0.0187078	0.0575906	0.420847	3.1498
L2-14	0.0152131	0.0142138	0.01456	0.0161625	0.0140942	0.0150269	0.0151801	0.0182102	0.0248976	0.0754802	0.545507	3.54128
L2-14	0.0131096	0.0133064	0.0136626	0.0144758	0.0139048	0.0159486	0.0166934	0.0159484	0.0243364	0.090715	0.614245	3.69049
L6-1B03	0.0172242	0.0172455	0.0182074	0.0194419	0.0194071	0.0204652	0.0227999	0.0412104	0.204867	1.84585	8.22967	17.3554
L6-1B03	0.0167104	0.018017	0.0197253	0.0184332	0.0203	0.0211257	0.0243165	0.0387258	0.193456	1.80039	8.40658	19.4851
L6-1B03	0.0147133	0.0143611	0.0137928	0.0127303	0.0132459	0.0155152	0.0166584	0.0341669	0.194823	1.68041	6.73073	13.5093
Top10	-0.000946583	-0.0011918	-0.00064373	-0.00138125	-0.0015078	-0.00148691	-0.0015656	-0.0010394	-0.00159176	-0.00125471	-0.000857069	-0.00168515
KM3	35.5516	34.1704	34.0687	35.0761	35.8858	32.9004	34.1745	33.1486	31.6361	31.8993	33.014	32.8897
L6-4D10	0.007708	0.00749576	0.00757399	0.00778415	0.00854505	0.00923663	0.0100502	0.0121032	0.0330944	0.270504	1.87118	6.08057
L6-4D10	0.00835283	0.00793372	0.00789096	0.00875532	0.00886931	0.00949961	0.0102478	0.0132509	0.0373089	0.295469	1.93927	6.39764
L6-4D10	0.00692118	0.00683508	0.00713278	0.00718121	0.00686574	0.00771379	0.00837308	0.0111481	0.0354807	0.341904	2.12606	5.831
L8-3F01	0.0304786	0.0296053	0.0292511	0.0317924	0.0351908	0.0468798	0.089511	0.388747	2.19396	6.22845	9.44208	12.2134
L8-3F01	0.0267772	0.0272273	0.0292401	0.0299538	0.0347743	0.0464359	0.0988888	0.377108	2.06597	5.72986	9.86354	12.0132
L8-3F01	0.0332878	0.0338691	0.0334182	0.0360924	0.0408708	0.0510948	0.108448	0.428356	2.25624	6.2959	10.1183	12.5001
Top10	-0.00185029	-0.00156462	-0.001584	-0.00150213	-0.00129995	-0.00133878	-0.00105855	-0.00128983	-0.00123983	-0.00136736	-0.000821598	-0.00127391
KM3	23.4109	20.8689	21.7365	21.3028	21.5695	21.8056	21.6565	21.8245	21.1054	22.8266	22.7396	23.5465
CsL3-B9	0.0190053	0.0191137	0.0198725	0.021636	0.0265696	0.0589323	0.345899	2.77733	8.94146	13.4857	16.1115	16.2578
CsL3-B9	0.0199139	0.019057	0.0195949	0.0220455	0.0277706	0.0605197	0.365378	2.89205	9.07809	12.66	15.1477	16.6553
CsL3-B9	0.0191981	0.0182133	0.0195306	0.0223067	0.0289252	0.0699634	0.438069	3.10371	8.63628	13.0759	14.4132	16.0625
CsL3-B11	0.286988	0.29155	0.339579	0.478043	1.15871	4.57891	9.60468	12.4251	13.1626	13.4689	14.2368	15.2957
CsL3-B11	0.269676	0.293778	0.334534	0.496704	1.10341	4.69532	9.71743	13.1752	14.0812	14.7536	16.0849	16.7847
CsL3-B11	0.308339	0.333241	0.376047	0.532153	1.27959	4.60781	10.3732	13.4422	14.3986	14.9923	16.7	18.4406
Top10	-0.00152585	-0.00164343	-0.00121252	-0.00104969	-0.00111496	-0.000659176	0.000646273	-0.000741284	-0.000412159	-0.00088299	-0.000126432	-0.000277916
KM3	25.7773	22.2746	21.5765	20.5541	20.9402	20.2209	21.5629	19.7297	20.6568	21.124	23.6055	23.5056

## Sheet: Supplementary Figure 11
	0	0.17	0.51	1.52	4.57	13.72	41.15	123.46	370.37	1111.11	3333.33	10000
CsL4.2-15	0.021663	0.0168028	0.0176238	0.018653	0.0205864	0.0275922	0.0808917	0.666952	5.89254	14.1579	18.7321	20.6288
CsL4.2-15	0.0210025	0.0173176	0.0179285	0.0183132	0.0209641	0.0276329	0.079472	0.704008	5.4883	12.8271	17.9283	19.626
CsL4.2-15	0.0167885	0.0143471	0.0144752	0.0149843	0.0168096	0.0247375	0.0817551	0.772222	4.97138	11.2488	14.4575	16.7948
CsL4.2-20	0.0176097	0.0146819	0.0156706	0.0166419	0.0200966	0.0533003	0.469499	4.47183	12.5163	15.8667	17.0052	19.1451
CsL4.2-20	0.0165924	0.0153944	0.0157935	0.0167807	0.0200731	0.0554055	0.553405	4.61032	10.6031	13.503	15.9412	17.2211
CsL4.2-20	0.021416	0.0207663	0.0195554	0.021186	0.0261562	0.0696796	0.672934	5.53703	13.3467	16.6617	19.0003	20.1294
Top10	-0.000796773	-0.000835367	-0.000405792	-0.000565263	-0.000237526	-0.000237874	-0.00019442	-0.000212702	0.000446068	0.00021635	-0.000322585	1.56812e-05
KM3	1.84568	22.0835	22.1494	22.5519	23.0357	25.7827	21.5501	21.7323	20.9521	21.2548	22.0694	24.2403
L2-14	0.013913	0.013473	0.0124414	0.0126219	0.0128464	0.0136318	0.0128857	0.0131578	0.0135053	0.0132277	0.0141591	0.0154258
L2-14	0.0131963	0.0124625	0.0141548	0.0142989	0.0135903	0.0128374	0.0116194	0.0140444	0.012853	0.0127253	0.0135705	0.0151599
L2-14	0.0132621	0.0126627	0.013447	0.0133104	0.0121443	0.0136938	0.0129946	0.0125399	0.0128483	0.0138976	0.0142982	0.0152311
L6-1B03	0.0123665	0.0123178	0.0123568	0.0118072	0.011695	0.0119392	0.0120422	0.0126545	0.0110929	0.011274	0.0131951	0.0169506
L6-1B03	0.0127423	0.0125208	0.0135211	0.0126884	0.0129043	0.0126839	0.0127621	0.0139745	0.0122583	0.0127363	0.0143148	0.0177005
L6-1B03	0.0147894	0.0129288	0.00527369	0.0143501	0.0130707	0.0132403	0.0156622	0.0132897	0.0136598	0.0139084	0.0162403	0.0199976
Top10	-0.00184026	-0.00135577	-0.00148475	-0.00120863	-0.00136596	-0.00136474	-0.00183731	-0.00182573	-0.00194499	-0.00158352	-0.00174889	-0.00194887
KM3	36.3825	28.6395	25.9821	25.3095	23.9951	23.3132	23.5722	26.5786	25.9233	27.7536	30.1923	33.6331
L6-4D10	0.0153513	0.0147738	0.0148137	0.015468	0.0164317	0.0168021	0.0169012	0.0165791	0.0167868	0.0168725	0.0173815	0.0190045
L6-4D10	0.0149184	0.0142582	0.0145114	0.0152489	0.0163927	0.0165154	0.0158199	0.0160638	0.0166641	0.016877	0.0175227	0.0198598
L6-4D10	0.0153239	0.0147119	0.0151272	0.0155371	0.0151958	0.0159996	0.0157322	0.0153953	0.0149992	0.0163133	0.017211	0.0190919
L8-3F01	0.0459839	0.0435129	0.0441082	0.0484513	0.0505094	0.0506376	0.0508296	0.0571071	0.0743178	0.152349	0.565674	2.19874
L8-3F01	0.0437637	0.0453415	0.0478634	0.0499352	0.0516871	0.0527129	0.0539794	0.059674	0.0757399	0.150662	0.561475	2.22265
L8-3F01	0.0432938	0.0439996	0.0441905	0.0451678	0.0458625	0.0484951	0.0522083	0.0555184	0.0718528	0.150184	0.580146	2.17717
Top10	-0.00160553	-0.00129885	-0.00126819	-0.00125777	-0.001393	-0.00137523	-0.00154298	-0.0014416	-0.00158695	-0.00168034	-0.00157237	-0.00170303
KM3	28.6829	26.2561	25.0063	25.5519	25.9087	25.9209	26.0778	31.9389	29.8347	26.3209	31.6177	28.1982
CsL3-B9	0.0281257	0.0269933	0.0271721	0.0280405	0.0283547	0.0301446	0.0311731	0.0403787	0.074485	0.327385	1.87147	6.247
CsL3-B9	0.0270442	0.0252586	0.0261871	0.0273877	0.027523	0.0291751	0.0319318	0.0403962	0.080612	0.380972	2.2125	7.32204
CsL3-B9	0.0266046	0.0263674	0.0273047	0.0273453	0.0276867	0.029794	0.0333933	0.0432119	0.0964777	0.461722	2.46412	6.84669
CsL3-B11	0.324528	0.329945	0.352379	0.358032	0.396262	0.503873	0.914555	2.64269	8.4521	13.1585	15.6539	17.9637
CsL3-B11	0.339754	0.356366	0.399223	0.39565	0.430255	0.545265	0.988487	2.76852	7.93557	13.1979	19.3817	17.7632
CsL3-B11	0.34611	0.327448	0.343317	0.349071	0.388444	0.490539	0.846668	2.50056	7.49896	13.8761	16.2001	17.727
Top10	-0.000768636	-0.000593665	-0.000456358	-0.000197947	-0.000270564	-9.24066e-05	0.000222072	-0.000326978	0.000676692	0.00035151	0.00151343	0.0034687
KM3	25.4807	23.537	22.6796	22.5028	29.8589	23.3649	22.6372	22.9202	22.3922	22.5123	24.466	23.9069
wtTetR	0.0101525	0.0088404	0.00845851	0.0087558	0.00890463	0.00901902	0.0091896	0.00935202	0.00965863	0.00922357	0.0102007	0.0104511
wtTetR	0.0090531	0.00851932	0.00870379	0.00849288	0.00802992	0.00774153	0.00791692	0.00808877	0.00826664	0.00856636	0.00907104	0.00896822
wtTetR	0.0095697	0.00847974	0.00858216	0.00875187	0.00848102	0.00928178	0.00905241	0.00925718	0.00965551	0.00994228	0.0101049	0.0101069
Top10	-0.00151582	-0.00157201	-0.00153127	-0.00156321	-0.00168588	-0.00139298	-0.000290296	-0.00140988	-0.000301464	-0.000714369	-0.000498889	0.000719058
KM3	29.1991	25.1979	26.6488	25.8245	26.234	26.798	24.8418	24.718	24.3969	24.7507	26.644	26.6026
L1-9	0.0157985	0.0154299	0.0156766	0.0153795	0.0178406	0.016428	0.018772	0.0182375	0.0183696	0.023352	0.0853167	0.603743
L1-9	0.0165332	0.0163843	0.0167727	0.0161119	0.0169894	0.0171832	0.0177982	0.0179756	0.0202465	0.0269846	0.0895585	0.573536
L1-9	0.0160191	0.0161907	0.0163329	0.0164343	0.0173626	0.0185954	0.0184337	0.019544	0.0210463	0.0280775	0.0798672	0.52981
Top10	-0.00126061	-0.00121658	-0.00074771	-0.000567118	-0.000424656	4.7738e-05	0.00029279	-0.000334217	0.00128868	-0.000493864	-0.000468056	-0.00098582
KM3	24.3625	21.9981	23.5196	24.8244	26.0424	24.5684	22.3523	23.4613	23.7896	23.3267	21.5129	21.2214

## Sheet: Supplementary Figure 12
	Ci													Ms													Ts
	0	0.17	0.51	1.52	4.57	13.72	41.15	123.46	370.37	1111.11	3333.33	10000		0	0.17	0.51	1.52	4.57	13.72	41.15	123.46	370.37	1111.11	3333.33	10000		0	0.17	0.51	1.52	4.57	13.72	41.15	123.46	370.37	1111.11	3333.33	10000
L12-11	0.0130109	0.0123109	0.013692	0.0158062	0.0348454	0.526048	4.74761	9.82421	12.5215	12.5639	12.7603	12.2049		0.0102712	0.00945454	0.0095764	0.00972123	0.0105216	0.0122634	0.0182975	0.069685	0.72173	3.99941	7.12692	8.19046		0.0170301	0.0168858	0.017381	0.0170155	0.0183469	0.0183249	0.0192499	0.025755	0.0639745	0.513265	4.35031	11.3663
L13-9	0.011457	0.0112017	0.0116199	0.011832	0.0167238	0.0650768	0.929049	5.057	8.94851	10.9322	11.8815	11.6269		0.0104671	0.00985327	0.00990228	0.00974773	0.0105003	0.0101899	0.0112659	0.0140232	0.0291599	0.200283	2.0149	6.10322		0.0153542	0.0146352	0.015219	0.0156478	0.0164571	0.0156975	0.0152752	0.0167035	0.0174457	0.023183	0.0560968	0.462707
L13-23	0.00541655	0.00537593	0.00546371	0.00619515	0.00645755	0.0140122	0.124075	0.94585	3.24342	6.2723	8.81198	9.96964		0.00652698	0.00669675	0.00694208	0.00712794	0.00762805	0.00800317	0.00874862	0.0104015	0.0185063	0.106495	0.891226	3.94243		0.00467947	0.00431852	0.00461548	0.00523941	0.0055326	0.00599585	0.00601587	0.00445907	0.00497185	0.00642033	0.00766155	0.0254563
L15-20	0.00591457	0.00596815	0.00629774	0.00659446	0.019801	0.511493	3.33952	6.02449	7.79239	8.09204	8.85098	9.34941		0.0090182	0.00872981	0.00877888	0.00886226	0.00989297	0.0109253	0.017381	0.0877158	1.18304	5.90828	11.3058	14.164		0.00794929	0.00780793	0.00792961	0.0083556	0.00856379	0.00875491	0.00952073	0.00999636	0.0140903	0.0536833	0.585279	4.15611
CsL4.2-15	0.0082595	0.00809703	0.00819377	0.00967609	0.0180756	0.127031	1.26637	4.3717	6.52459	7.53511	8.1559	8.41732		0.0081436	0.00773145	0.00780811	0.00902098	0.0112639	0.0294855	0.295022	2.61967	5.95353	7.55155	8.99503	9.66089		0.0126863	0.0125379	0.0138507	0.015049	0.0187818	0.0378074	0.217792	2.08006	6.93954	11.0161	13.3288	14.4095
CsL4.2-20	0.0099584	0.0101882	0.0104659	0.0115536	0.0245523	0.351645	3.12815	6.6805	8.78047	9.42482	10.1169	10.0781		0.00750636	0.00732959	0.00731484	0.00778966	0.01	0.0417167	0.904869	4.51513	7.01859	8.14725	9.12939	9.81474		0.012829	0.0122112	0.0126837	0.0144619	0.0190367	0.0491565	0.453737	3.8535	9.86141	14.1324	16.352	16.4755
Top10	-0.00169097	-0.00125631	-0.000994887	-0.00110159	-0.000788782	-0.0005685	-0.000534072	-0.000802727	-0.000549695	-0.000954672	0.000490556	-0.00113162		-0.00171146	-0.0017261	-0.00152659	-0.00130903	-0.00111073	-0.00100577	-0.000954041	-0.000998596	-0.000685095	-0.00111114	-0.00115685	-0.000704363		-0.00154187	-0.00113116	-0.00115245	-0.000853478	-0.000372983	-0.000250835	-0.000469326	-0.000495598	-0.000549872	-0.00062758	-0.000721202	-0.000403072
KM3	19.1675	16.2887	17.2067	17.4386	17.7963	17.7205	17.475	17.6023	17.1382	16.8719	17.0158	16.4246		18.834	18.6084	18.9321	19.1062	19.0363	19.1161	18.7554	19.437	18.9953	19.0344	19.4518	19.4089		19.4604	18.1118	23.508	19.4208	23.9111	21.8513	21.0392	22.2429	20.9577	20.8456	20.323	19.5024

## Sheet: Supplementary Figure 13
	0	0.17	0.51	1.52	4.57	13.72	41.15	123.46	370.37	1111.11	3333.33	10000
L1-9	0.0125656	0.0120117	0.0124309	0.0128802	0.0128481	0.0137992	0.0140788	0.0141189	0.013795	0.012896	0.0105905	0.00645278
L1-9	0.014548	0.0139748	0.0145248	0.0147787	0.0148107	0.0151107	0.0155309	0.0154835	0.0151896	0.0137507	0.01165	0.00618459
L1-9	0.0161285	0.0156539	0.0158482	0.0164476	0.0168656	0.0175161	0.0178818	0.0182804	0.0176354	0.018138	0.0139601	0.00735901
wtTetR	0.00875839	0.00859835	0.0104264	0.209761	10.0391	13.2159	12.6766	12.8158	12.6182	11.1472	9.31194	3.45342
wtTetR	0.015128	0.0151242	0.0185836	0.489115	13.3736	16.9296	18.4909	15.8145	16.1966	16.0726	13.0356	4.0449
wtTetR	0.0115792	0.0111638	0.0126381	0.0612712	11.3308	14.8708	15.6995	15.6381	15.6471	15.3122	12.3621	3.19852
Top10	-0.00135124	-0.0012148	-0.00130559	-0.00111621	-0.000742017	-0.000711062	-0.000338142	-0.000868562	-0.000884706	-0.000971958	-0.00110788	-0.00130119
KM3	19.4361	19.5544	18.9537	19.0497	19.4907	21.1483	19.2314	18.6653	16.8056	17.8706	15.9899	7.1578
L4-118	0.00596679	0.00569425	0.00594677	0.00591732	0.00634435	0.00666404	0.00735082	0.00710918	0.00697841	0.00610358	0.00605914	0.00309961
L7-A11	0.0124701	0.0123192	0.0122435	0.0128588	0.0124217	0.0133453	0.0129814	0.0127277	0.0129175	0.0119045	0.0106848	0.00682149
L7-D01	0.00751752	0.00746735	0.00809436	0.00813029	0.00859876	0.00845994	0.00915152	0.00917328	0.00901456	0.00840792	0.00760455	0.00576728
L10-B07	0.0102277	0.00982331	0.0095962	0.00971054	0.00964486	0.0100548	0.010365	0.0100195	0.010251	0.00933292	0.00787714	0.00610722
L10-B08	0.02636	0.0245411	0.0253126	0.0252782	0.026684	0.0263622	0.0263392	0.0269023	0.0261046	0.0240027	0.0216563	0.0181456
L11-C06	0.0207119	0.0195827	0.0199133	0.0201684	0.0209264	0.019608	0.0207251	0.0195863	0.0196494	0.0182088	0.0167237	0.0139369
Top10	-0.00146006	-0.00135897	-0.00110964	-0.001088	-0.000665659	-0.000725777	-0.000549641	-0.000708359	-0.000881024	-0.000956478	-0.000934084	-0.000731564
KM3	18.4982	18.051	18.3238	18.5231	17.9964	18.0076	18.008	17.8174	17.238	17.8723	17.4452	9.08297
L12-11	0.0108428	0.0104731	0.0106641	0.0106836	0.0111089	0.0111311	0.01128	0.0112432	0.0112348	0.0101609	0.00838031	0.00529293
L13-9	0.00819486	0.00815083	0.00819231	0.00845119	0.0086842	0.00869867	0.00865429	0.00873096	0.00827488	0.00816187	0.00726854	0.00544922
L13-23	0.00383676	0.00386708	0.00422704	0.00439149	0.00430776	0.00456531	0.0046175	0.00433212	0.00457468	0.00408863	0.0040527	0.00255099
L15-20	0.00907935	0.00950423	0.00922649	0.00920127	0.00945812	0.00921631	0.00968048	0.00952767	0.00978307	0.00907159	0.00731552	0.00426564
CsL4.2-15	0.0151656	0.0151815	0.015058	0.0151758	0.015694	0.0157421	0.015538	0.0137586	0.0151272	0.0138882	0.0116117	0.0066615
CsL4.2-20	0.00639047	0.00644995	0.00669911	0.00690747	0.00723226	0.00683028	0.00726784	0.00698368	0.00665241	0.00621214	0.00529744	0.00352152
Top10	-0.00197283	-0.00192833	-0.00163526	-0.00182111	-0.00190304	-0.00169353	-0.0019189	-0.00199742	-0.00189246	-0.00196855	-0.00194662	-0.0022508
KM3	32.6032	27.9658	27.996	27.1192	26.0589	25.8062	27.0524	26.5347	26.337	26.7992	26.3085	8.86884
L2-14	0.0038967	0.0035056	0.00386921	0.00413591	0.00450432	0.00429497	0.00461722	0.00483524	0.00489103	0.00470129	0.00424793	0.00180413
L6-1B03	0.00697457	0.00533675	0.00568925	0.00566651	0.00613804	0.00637916	0.00639623	0.00589756	0.00617849	0.00577541	0.0051712	0.003836
L6-4D10	0.00366426	0.00358707	0.00391938	0.00402145	0.00446926	0.00473809	0.00478624	0.0049173	0.00470806	0.00449426	0.00394953	0.00338455
L8-1F01	0.0271538	0.0273774	0.0287055	0.028918	0.0299023	0.0292098	0.0303983	0.0300129	0.0303739	0.0268666	0.0207365	0.0132102
CsL3-B9	0.0126697	0.01264	0.012278	0.0125023	0.0127601	0.0127642	0.0127735	0.0127401	0.0126678	0.0118313	0.00971261	0.00708781
CsL3-B11	0.199868	0.193748	0.195244	0.196845	0.196441	0.192972	0.200023	0.187712	0.17822	0.154802	0.118701	0.0905513
Top10	-0.00169152	-0.00176061	-0.00134827	-0.00127629	-0.00124065	-0.00110629	-0.00105496	-0.00145839	-0.00151689	-0.00129816	-0.00140672	-0.00163464
KM3	19.1459	18.5433	18.2752	19.0443	19.0146	19.6683	18.614	19.2156	17.7082	15.6529	15.5711	6.56796

[truncated: 2 more sheets: Supplementary Figure 16, Supplemetnary Figure 23]
